# Supplementary material for: Mutational Signatures as Sensors of Environmental Exposures: Analysis of Smoking-Induced Lung Tissue Remodeling
Source: Biomolecules. 2022 Sep 27;12(10):1384. doi: 10.3390/biom12101384 (PMC9599238; doi:10.3390/biom12101384)
Supplement: Supplementary file 1 [file biomolecules-12-01384-s001.zip]

Archive with 5 entries (4 files):
- biomolecules-1878601-supplementary/
- biomolecules-1878601-supplementary/SupplementaryFigures.pdf
- biomolecules-1878601-supplementary/SupplementaryTableS1.xlsx
- biomolecules-1878601-supplementary/SupplementaryTableS2.xlsx
- biomolecules-1878601-supplementary/SupplementaryTableS3.xlsx
