# Supplementary material for: Mutational Signatures as Sensors of Environmental Exposures: Analysis of Smoking-Induced Lung Tissue Remodeling
Source: Biomolecules. 2022 Sep 27;12(10):1384. doi: 10.3390/biom12101384 (PMC9599238; doi:10.3390/biom12101384)
Supplement: Supplementary file 1 [file biomolecules-12-01384-s001.zip › biomolecules-1878601-supplementary/SupplementaryTableS1.xlsx]

## Sheet: Cluster Genes
CL	gene
CL1	A4GALT; ABHD15; ABHD8; ACADS; ACBD6; ACO1; ACTN1; ACTR1B; AGPAT1; AKT1; AKT1S1; AKT2; ALDH18A1; ALDH9A1; ALKBH7; AMBRA1; AP1M1; AP1M2; AP2A1; APLP2; ARHGAP1; ARL2; ARPC1A; ASH2L; ASMTL; ATG13; ATP5F1D; ATXN7L3; AXL; B3GALT4; B3GNT8; B3GNT9; B4GALT2; BAD; BBC3; BCL7C; BOK; BOP1; BTBD2; C10orf143; C11orf68; C12orf57; C17orf64; C19orf12; C1R; C1S; C1orf216; C1orf56; C3; C6orf226; C9orf64; CALB2; CAL…
CL2	AAMP; AAR2; AARD; AARS1; ABCB7; ABCD1; ABCF2; ABCG1; ABHD14A; ABHD14B; ABHD4; ABI3; ABT1; ACAA1; ACAA2; ACKR1; ACLY; ACO2; ACOT2; ACOT4; ACTB; ACTG1; ACTL6A; ACTR1A; ACTR8; ACY1; ACY3; ACYP2; ADAM15; ADAMTSL4; ADCK2; ADCY3; ADM5; ADRA2A; ADRM1; ADSL; AGA; AGPAT2; AGPAT3; AGTRAP; AHCY; AIMP2; AIP; AK2; AKIP1; AKR7A2; ALAD; ALDH16A1; ALDH1B1; ALG1; ALG12; ALG14; ALG3; ALKBH2; ALKBH3; ALX4; ALYREF; …
CL3	AAGAB; AATF; ABCB4; ABCC4; ABCE1; ABHD12; ACAD9; ACAT1; ACOT7; ACOX3; ACP3; ACP5; ACSS2; ACTR2; ACTR3; ADGRE3; ADI1; ADIPOR1; ADK; ADM2; ADORA2B; ADPRH; AEN; AGPS; AHCYL1; AIF1; AIFM1; AKR1A1; AKR1B1; ALAS1; ALDH4A1; ALDOA; ALG2; ALG8; ALOX5; ALOX5AP; ANAPC15; ANO10; ANP32B; ANXA11; ANXA5; ANXA7; AP1B1; AP3B1; AP3M1; AP3S1; AP5B1; API5; AQP3; ARCN1; ARF4; ARHGAP17; ARL6IP1; ARL6IP5; ARL8A; ARL8B;…
CL4	AC007405.3; ACBD5; ACOT13; ACSL5; ACSS3; ACTL8; ADGRF5; ADH5; AIDA; AIMP1; AK3; ALDH3A2; ALG11; AMZ1; APPL1; AQP4; ARFIP1; ARHGEF3; ARL1; ARL2BP; ARL5A; ARV1; ASNSD1; ATF2; ATG4C; B3GNT2; BCAP29; BNIP2; BNIP3L; BPGM; BPIFC; BPNT2; C1GALT1; C1orf21; C4orf3; CAMK1; CARD16; CARD6; CASP10; CCDC166; CCDC43; CCL5; CCNG1; CCPG1; CD300LG; CD302; CDC40; CETP; CFL2; CHM; CHMP3; CIB3; CLIC4; CMPK1; CNOT2; C…
CL5	ABAT; ABL2; ACADSB; ACADVL; ACER3; ACOT11; ACOT9; ACSL1; ADAM10; ADAM17; ADAP2; ADAT1; ADCK1; ADGRE2; ADGRF1; ADGRG3; ADNP2; ADPGK; ADTRP; AFTPH; AGPAT4; AIFM3; AK6; AKIRIN1; AKR1C1; ALDH3A1; ALDH6A1; ALOXE3; ALPL; AMPD1; AMPD2; AP4S1; APOBEC3B; APOO; APTX; AQP8; ARFGAP3; ARG2; ARHGAP40; ARHGAP9; ARID5A; ARMC8; ARRDC4; ARRDC5; ARSH; ASAP1; ASCC2; ATG4A; ATG5; ATP6V0A1; ATP6V0A4; ATP6V0D2; ATP6V1C…
CL6	AARSD1; ABCA1; ABCA10; ABCA5; ABCC5; ABCG5; ABHD18; AC073349.1; AC099489.1; AC114324.1; ACACB; ACAD11; ACADL; ACCS; ACCSL; ACIN1; ACMSD; ACSBG2; ACTL6B; ACVR2B; ACYP1; ADAM20; ADAM29; ADAM32; ADAMTS10; ADAMTS13; ADAMTS6; ADAT2; ADCY10; ADCY4; ADGRB3; ADHFE1; AEBP2; AFDN; AGAP11; AGAP4; AGAP5; AGAP6; AGAP9; AGBL1; AGBL3; AGO3; AGO4; AGTPBP1; AHI1; AKAIN1; AKAP17A; AKAP4; AKAP9; AKR7A3; ALG10B; ALK…
CL7	A1CF; ACD; ACTL10; ACTR3B; ADCK5; ADGRF3; ADGRF4; ADORA1; ADSS1; AGAP1; AL035425.2; AMN; AMY1C; ANKRD16; ANKRD52; ANKRD53; ANKRD54; AP3B2; APC2; ARFRP1; ARHGAP36; ARHGAP39; ARHGEF18; ARL6IP4; ARMC5; ARMH1; ASB1; ASPHD2; ASTN2; ATAD3A; ATG9B; AVPR1B; AXIN1; AZU1; B4GALNT4; BANP; BCAS1; BCL7A; BIK; BMP15; BTG4; C11orf52; C11orf94; C17orf50; C1orf185; C2CD2L; C8orf48; C8orf82; C9orf43; CACNA1A; CACN…
CL8	ABI2; AC011491.1; AC097381.1; ACVR2A; ADAMTS12; ADAMTS16; ADAMTS7; ADCY2; ADCY6; ADGRG6; ADGRL1; ADGRL3; ADRA1D; AJM1; AJUBA; AMPH; ANKRD29; ANXA9; AP000439.2; AP1S3; AP3M2; AP4M1; APOL3; APOOL; AR; ARHGAP28; ARHGAP29; ARHGEF17; ARHGEF4; ARL10; ARMCX2; ARSF; ART1; ARVCF; ASAH2; ASAP3; ASPA; ASPG; ATCAY; ATF7; AXIN2; B3GALT2; B4GALT6; BAHCC1; BEX1; BHLHB9; BOLL; BRD3; BRF1; BTN3A1; C11orf95; C12or…
CL9	AADAC; AADACL2; AAMDC; ABCC6; ABLIM2; ABRA; ACKR3; ACKR4; ACOD1; ADAL; ADAM18; ADAMTS19; ADAMTS5; ADAMTSL1; ADAMTSL3; ADD2; ADGRE1; ADRA1B; AFAP1L1; AFAP1L2; AGRN; AHDC1; AKR1B15; AKTIP; AMOT; AMOTL2; AMY1A; ANG; ANGPT1; ANGPTL1; ANGPTL2; ANGPTL5; ANGPTL7; ANKRD13B; ANKRD35; ANO3; ANO4; ANOS1; ANP32D; ANXA8; AP5M1; APBA2; APBB1; APCDD1; APLN; ARHGAP20; ARHGAP24; ARHGEF25; ARHGEF9; ARMCX1; ARMH4; …
