# Supplementary material for: Mutational Signatures as Sensors of Environmental Exposures: Analysis of Smoking-Induced Lung Tissue Remodeling
Source: Biomolecules. 2022 Sep 27;12(10):1384. doi: 10.3390/biom12101384 (PMC9599238; doi:10.3390/biom12101384)
Supplement: Supplementary file 1 [file biomolecules-12-01384-s001.zip › biomolecules-1878601-supplementary/SupplementaryTableS2.xlsx]

## Sheet: LUAD_norm_covid_GO_K9_CL1_tiny_
	Eliminated	Name	Value	LogSize	Uniqueness	Dispensability	Representative
GO:0031063	FALSE	regulation of histone deacetylation	-4.064	1.462	0.823	0	-1
GO:0031065	TRUE	positive regulation of histone deacetylation	-3.099	1.255	0.802	0.897	31063
GO:0090312	TRUE	positive regulation of protein deacetylation	-2.865	1.362	0.835	0.914	31063
GO:0019211	FALSE	phosphatase activator activity	-3.379	1.23	0.846	0	-1
GO:0072542	TRUE	protein phosphatase activator activity	-2.402	1.146	0.846	0.723	19211
GO:0061919	FALSE	process utilizing autophagic mechanism	-3.156	2.461	0.997	0	-1
GO:0060547	FALSE	negative regulation of necrotic cell death	-3.06	1.255	0.918	0.025	-1
GO:0062098	TRUE	regulation of programmed necrotic cell death	-2.683	1.342	0.917	0.921	60547
GO:0001836	FALSE	release of cytochrome c from mitochondria	-2.998	1.362	0.818	0.026	-1
GO:0007006	TRUE	mitochondrial membrane organization	-2.883	2.137	0.829	0.619	1836
GO:0008637	TRUE	apoptotic mitochondrial changes	-2.439	1.763	0.832	0.674	1836
GO:1901028	TRUE	regulation of mitochondrial outer membrane permeabilization involved in apoptotic signaling pathway	-2.14	1.653	0.742	0.658	1836
GO:0000423	TRUE	mitophagy	-2.072	0.954	0.837	0.497	1836
GO:0090199	TRUE	regulation of release of cytochrome c from mitochondria	-2.066	1.653	0.907	0.789	1836
GO:0097300	TRUE	programmed necrotic cell death	-2.032	1.491	0.954	0.409	1836
GO:0090311	FALSE	regulation of protein deacetylation	-2.974	1.643	0.901	0.351	-1
GO:0000271	FALSE	polysaccharide biosynthetic process	-2.83	1.663	0.858	0	-1
GO:0016051	TRUE	carbohydrate biosynthetic process	-2.338	2.093	0.863	0.648	271
GO:0005976	TRUE	polysaccharide metabolic process	-2.042	1.919	0.875	0.686	271
GO:0043123	FALSE	positive regulation of I-kappaB kinase/NF-kappaB signaling	-2.686	2.262	0.951	0.031	-1
GO:1901611	FALSE	phosphatidylglycerol binding	-2.683	1.204	0.999	0	-1
GO:0000154	FALSE	rRNA modification	-2.68	1.613	0.867	0.119	-1
GO:0035307	FALSE	positive regulation of protein dephosphorylation	-2.68	1.663	0.857	0.365	-1
GO:0035306	TRUE	positive regulation of dephosphorylation	-2.432	1.771	0.9	0.749	35307
GO:0006220	FALSE	pyrimidine nucleotide metabolic process	-2.651	1.708	0.892	0.27	-1
GO:0009148	TRUE	pyrimidine nucleoside triphosphate biosynthetic process	-2.179	1.301	0.884	0.568	6220
GO:0007249	FALSE	I-kappaB kinase/NF-kappaB signaling	-2.449	1.845	0.969	0.148	-1
GO:0003175	FALSE	tricuspid valve development	-2.427	0.845	0.981	0	-1
GO:0015911	FALSE	long-chain fatty acid import across plasma membrane	-2.427	0.699	0.991	0.003	-1
GO:0006022	FALSE	aminoglycan metabolic process	-2.209	2.223	0.896	0.135	-1
GO:0006023	TRUE	aminoglycan biosynthetic process	-2.354	2.033	0.867	0.555	6022
GO:0032091	FALSE	negative regulation of protein binding	-2.335	1.982	0.984	0.018	-1
GO:0008194	FALSE	UDP-glycosyltransferase activity	-2.298	2.167	0.67	0	-1
GO:0008375	TRUE	acetylglucosaminyltransferase activity	-2.14	1.724	0.674	0.766	8194
GO:0008378	TRUE	galactosyltransferase activity	-2.122	1.431	0.684	0.72	8194
GO:0090559	FALSE	regulation of membrane permeability	-2.27	1.929	0.975	0.02	-1
GO:1901135	FALSE	carbohydrate derivative metabolic process	-2.23	3	0.932	0.107	-1
GO:0018208	FALSE	peptidyl-proline modification	-2.219	1.799	0.893	0.217	-1
GO:0000413	TRUE	protein peptidyl-prolyl isomerization	-2.218	1.672	0.895	0.493	18208
GO:0070461	FALSE	SAGA-type complex	-2.197	1.462	0.283	0	-1
GO:0044665	TRUE	MLL1/2 complex	-2.197	1.462	0.283	0.468	70461
GO:0044342	FALSE	type B pancreatic cell proliferation	-2.179	1	0.998	0.003	-1
GO:0043217	FALSE	myelin maintenance	-2.179	1.23	0.899	0.15	-1
GO:0010939	FALSE	regulation of necrotic cell death	-2.179	1.519	0.946	0.331	-1
GO:0006109	FALSE	regulation of carbohydrate metabolic process	-2.124	2.307	0.945	0.137	-1
GO:0016859	FALSE	cis-trans isomerase activity	-2.122	1.699	0.913	0.145	-1
GO:0097718	FALSE	disordered domain specific binding	-2.072	1.544	0.995	0.002	-1
GO:0021510	FALSE	spinal cord development	-2.067	2	0.972	0.308	-1
GO:0043130	FALSE	ubiquitin binding	-2.067	1.949	0.994	0.011	-1
GO:0051082	FALSE	unfolded protein binding	-2.042	2.083	0.994	0.012	-1
GO:0016575	FALSE	histone deacetylation	-2.032	1.708	0.852	0.233	-1

## Sheet: LUAD_norm_covid_GO_K9_CL2_tiny_
TermID	Eliminated	Name	Value	LogSize	Uniqueness	Dispensability	Representative
GO:0003735	FALSE	structural constituent of ribosome	-45.344	2.217	1	0	-1
GO:0044391	FALSE	ribosomal subunit	-45.18	2.274	0.672	0	-1
GO:0022626	TRUE	cytosolic ribosome	-36.139	2.045	0.776	0.896	44391
GO:0015934	TRUE	large ribosomal subunit	-30.939	2.064	0.681	0.9	44391
GO:0022625	TRUE	cytosolic large ribosomal subunit	-24.875	1.763	0.686	0.839	44391
GO:0015935	TRUE	small ribosomal subunit	-15.418	1.875	0.692	0.861	44391
GO:0022627	TRUE	cytosolic small ribosomal subunit	-12.011	1.681	0.689	0.867	44391
GO:0000313	TRUE	organellar ribosome	-11.722	1.944	0.791	0.875	44391
GO:0042788	TRUE	polysomal ribosome	-10.552	1.519	0.715	0.795	44391
GO:0005844	TRUE	polysome	-9.876	1.839	0.793	0.625	44391
GO:0005762	TRUE	mitochondrial large ribosomal subunit	-8.402	1.763	0.638	0.874	44391
GO:0005763	TRUE	mitochondrial small ribosomal subunit	-4.543	1.462	0.655	0.882	44391
GO:0005689	TRUE	U12-type spliceosomal complex	-3.676	1.477	0.752	0.577	44391
GO:0071011	TRUE	precatalytic spliceosome	-2.243	1.732	0.74	0.736	44391
GO:0005684	TRUE	U2-type spliceosomal complex	-2.083	1.973	0.729	0.813	44391
GO:0005840	FALSE	ribosome	-44.352	2.356	0.915	0.202	-1
GO:0019080	FALSE	"viral gene expression"	-36.877	2.127	0.967	0	-1
GO:0019058	TRUE	"viral life cycle"	-3.242	2.32	0.966	0.635	19080
GO:0019079	TRUE	"viral genome replication"	-3.138	1.447	0.971	0.522	19080
GO:0019043	TRUE	"establishment of viral latency"	-2.527	1	0.973	0.476	19080
GO:0019042	TRUE	"viral latency"	-2.172	1.079	0.973	0.483	19080
GO:0019081	TRUE	"viral translation"	-2.172	1.204	0.972	0.496	19080
GO:0000184	FALSE	"nuclear-transcribed mRNA catabolic process, nonsense-mediated decay"	-33.563	2.076	0.747	0	-1
GO:0000956	TRUE	"nuclear-transcribed mRNA catabolic process"	-26.983	2.292	0.734	0.916	184
GO:0006401	TRUE	"RNA catabolic process"	-23.051	2.391	0.78	0.813	184
GO:0044270	TRUE	"cellular nitrogen compound catabolic process"	-20.194	2.625	0.817	0.474	184
GO:1901361	TRUE	"organic cyclic compound catabolic process"	-19.83	2.669	0.828	0.518	184
GO:0009057	TRUE	"macromolecule catabolic process"	-17.396	3.016	0.847	0.687	184
GO:0016071	TRUE	"mRNA metabolic process"	-16.778	2.839	0.803	0.535	184
GO:0044265	TRUE	"cellular macromolecule catabolic process"	-16.126	2.957	0.831	0.857	184
GO:0016072	TRUE	"rRNA metabolic process"	-11.63	2.367	0.816	0.583	184
GO:0034660	TRUE	"ncRNA metabolic process"	-10.187	2.68	0.811	0.644	184
GO:0034470	TRUE	"ncRNA processing"	-9.535	2.593	0.796	0.863	184
GO:0006396	TRUE	"RNA processing"	-9.261	2.943	0.79	0.707	184
GO:1901565	TRUE	"organonitrogen compound catabolic process"	-5.936	3.03	0.832	0.742	184
GO:0030163	TRUE	"protein catabolic process"	-4.34	2.831	0.821	0.646	184
GO:0000291	TRUE	"nuclear-transcribed mRNA catabolic process exonucleolytic"	-3.946	1.556	0.773	0.794	184
GO:0044257	TRUE	"cellular protein catabolic process"	-3.703	2.797	0.813	0.809	184
GO:0006399	TRUE	"tRNA metabolic process"	-2.998	2.253	0.821	0.787	184
GO:0000375	TRUE	"RNA splicing via transesterification reactions"	-2.958	2.48	0.808	0.604	184
GO:0006515	TRUE	"protein quality control for misfolded or incompletely synthesized proteins"	-2.655	1.462	0.861	0.493	184
GO:0043632	TRUE	"modification-dependent macromolecule catabolic process"	-2.614	2.739	0.839	0.828	184
GO:0031145	TRUE	"anaphase-promoting complex-dependent catabolic process"	-2.579	1.924	0.846	0.556	184
GO:0010498	TRUE	"proteasomal protein catabolic process"	-2.459	2.534	0.823	0.861	184
GO:0006259	TRUE	"DNA metabolic process"	-2.345	2.88	0.807	0.575	184
GO:0090501	TRUE	"RNA phosphodiester bond hydrolysis"	-2.286	2.217	0.831	0.557	184
GO:0071635	TRUE	"negative regulation of transforming growth factor beta production"	-2.224	1.146	0.944	0.449	184
GO:0032481	TRUE	"positive regulation of type I interferon production"	-2.078	1.892	0.935	0.494	184
GO:0008380	TRUE	"RNA splicing"	-2.041	2.606	0.802	0.728	184
GO:0006397	TRUE	"mRNA processing"	-2.035	2.684	0.794	0.774	184
GO:0043043	FALSE	"peptide biosynthetic process"	-32.296	2.599	0.796	0.308	-1
GO:0006518	TRUE	"peptide metabolic process"	-30.778	2.72	0.814	0.81	43043
GO:0043604	TRUE	"amide biosynthetic process"	-27.026	2.711	0.809	0.84	43043
GO:0006413	TRUE	"translational initiation"	-26.957	2.149	0.799	0.796	43043
GO:1901566	TRUE	"organonitrogen compound biosynthetic process"	-24.061	3.133	0.845	0.499	43043
GO:0032543	TRUE	"mitochondrial translation"	-15.943	2.049	0.802	0.776	43043
GO:0006414	TRUE	"translational elongation"	-15.188	2.079	0.802	0.782	43043
GO:0070126	TRUE	"mitochondrial translational termination"	-12.483	1.954	0.75	0.927	43043
GO:0002181	TRUE	"cytoplasmic translation"	-11.101	1.881	0.811	0.743	43043
GO:1901293	TRUE	"nucleoside phosphate biosynthetic process"	-3.058	2.377	0.777	0.55	43043
GO:0019693	TRUE	"ribose phosphate metabolic process"	-2.632	2.535	0.875	0.688	43043
GO:0072522	TRUE	"purine-containing compound biosynthetic process"	-2.615	2.238	0.813	0.595	43043
GO:0009123	TRUE	"nucleoside monophosphate metabolic process"	-2.558	1.886	0.818	0.739	43043
GO:0009144	TRUE	"purine nucleoside triphosphate metabolic process"	-2.376	1.845	0.816	0.732	43043
GO:0006353	TRUE	"DNA-templated transcription termination"	-2.336	1.898	0.814	0.562	43043
GO:0006754	TRUE	"ATP biosynthetic process"	-2.336	1.591	0.784	0.932	43043
GO:0009124	TRUE	"nucleoside monophosphate biosynthetic process"	-2.292	1.643	0.807	0.698	43043
GO:0009201	TRUE	"ribonucleoside triphosphate biosynthetic process"	-2.289	1.748	0.801	0.924	43043
GO:0006749	TRUE	"glutathione metabolic process"	-2.206	1.813	0.843	0.726	43043
GO:0009162	TRUE	"deoxyribonucleoside monophosphate metabolic process"	-2.172	1.255	0.838	0.837	43043
GO:0046390	TRUE	"ribose phosphate biosynthetic process"	-2.099	2.236	0.857	0.761	43043
GO:0042398	TRUE	"cellular modified amino acid biosynthetic process"	-2.06	1.643	0.881	0.484	43043
GO:0006613	FALSE	"cotranslational protein targeting to membrane"	-31.855	2.004	0.907	0.003	-1
GO:0072599	TRUE	"establishment of protein localization to endoplasmic reticulum"	-29.625	2.068	0.915	0.44	6613
GO:0070972	TRUE	"protein localization to endoplasmic reticulum"	-28.609	2.155	0.92	0.614	6613
GO:0006612	TRUE	"protein targeting to membrane"	-25.682	2.223	0.902	0.831	6613
GO:0006605	TRUE	"protein targeting"	-23.422	2.555	0.899	0.609	6613
GO:0090150	TRUE	"establishment of protein localization to membrane"	-21.615	2.446	0.911	0.742	6613
GO:0072594	TRUE	"establishment of protein localization to organelle"	-18.649	2.638	0.905	0.708	6613
GO:0006886	TRUE	"intracellular protein transport"	-16.222	2.981	0.889	0.721	6613
GO:0072657	TRUE	"protein localization to membrane"	-16.153	2.702	0.915	0.51	6613
GO:0033365	TRUE	"protein localization to organelle"	-14.465	2.879	0.91	0.652	6613
GO:0006626	TRUE	"protein targeting to mitochondrion"	-3.41	1.756	0.868	0.7	6613
GO:0070585	TRUE	"protein localization to mitochondrion"	-2.959	1.914	0.925	0.581	6613
GO:0043574	TRUE	"peroxisomal transport"	-2.608	1.863	0.93	0.426	6613
GO:1990542	TRUE	"mitochondrial transmembrane transport"	-2.47	2.029	0.943	0.79	6613
GO:0006621	TRUE	"protein retention in ER lumen"	-2.335	1	0.921	0.759	6613
GO:0015931	TRUE	"nucleobase-containing compound transport"	-2.178	2.394	0.937	0.439	6613
GO:1990904	FALSE	ribonucleoprotein complex	-29.7	2.833	0.871	0.22	-1
GO:0043603	FALSE	"cellular amide metabolic process"	-25.979	2.901	0.841	0.393	-1
GO:0005739	FALSE	mitochondrion	-23.6	3.211	0.922	0.075	-1
GO:0003723	FALSE	RNA binding	-20.862	3.223	0.898	0.296	-1
GO:0005198	FALSE	structural molecule activity	-19.963	2.839	1	0	-1
GO:0051640	FALSE	"organelle localization"	-2.23	2.782	0.928	0.349	-1
GO:0046907	TRUE	"intracellular transport"	-19.364	3.171	0.908	0.509	51640
GO:0070727	TRUE	"cellular macromolecule localization"	-12.704	3.206	0.913	0.611	51640
GO:0031975	FALSE	envelope	-18.826	3.084	1	0	-1
GO:0005740	FALSE	mitochondrial envelope	-16.746	2.891	0.835	0.036	-1
GO:0005759	TRUE	mitochondrial matrix	-14.854	2.679	0.859	0.652	5740
GO:0019866	TRUE	organelle inner membrane	-12.883	2.741	0.785	0.764	5740
GO:0098800	TRUE	inner mitochondrial membrane protein complex	-5.444	2.155	0.664	0.636	5740
GO:0031970	TRUE	organelle envelope lumen	-2.897	1.973	0.874	0.604	5740
GO:0005635	TRUE	nuclear envelope	-2.632	2.664	0.775	0.744	5740
GO:0022613	FALSE	"ribonucleoprotein complex biogenesis"	-15.217	2.639	0.934	0.004	-1
GO:0042254	TRUE	"ribosome biogenesis"	-16.282	2.481	0.916	0.42	22613
GO:0042255	TRUE	"ribosome assembly"	-8.59	1.826	0.917	0.749	22613
GO:0042273	TRUE	"ribosomal large subunit biogenesis"	-7.716	1.875	0.923	0.758	22613
GO:0042274	TRUE	"ribosomal small subunit biogenesis"	-4.988	1.881	0.923	0.759	22613
GO:0000028	TRUE	"ribosomal small subunit assembly"	-4.733	1.342	0.902	0.67	22613
GO:0000027	TRUE	"ribosomal large subunit assembly"	-4.15	1.491	0.901	0.85	22613
GO:0030490	TRUE	"maturation of SSU-rRNA"	-3.084	1.708	0.775	0.863	22613
GO:0000462	TRUE	"maturation of SSU-rRNA from tricistronic rRNA transcript (SSU-rRNA 5.8S rRNA LSU-rRNA)"	-2.969	1.58	0.78	0.904	22613
GO:0000470	TRUE	"maturation of LSU-rRNA"	-2.176	1.462	0.786	0.85	22613
GO:0032984	FALSE	"protein-containing complex disassembly"	-14.535	2.364	0.921	0.188	-1
GO:0006415	TRUE	"translational termination"	-14.565	1.991	0.749	0.852	32984
GO:0043624	TRUE	"cellular protein complex disassembly"	-13.399	2.143	0.923	0.805	32984
GO:0065003	TRUE	"protein-containing complex assembly"	-10.131	3.109	0.901	0.785	32984
GO:0034622	TRUE	"cellular protein-containing complex assembly"	-6.473	2.911	0.904	0.603	32984
GO:0071826	TRUE	"ribonucleoprotein complex subunit organization"	-6.381	2.301	0.93	0.507	32984
GO:0033108	TRUE	"mitochondrial respiratory chain complex assembly"	-5.62	2.009	0.912	0.471	32984
GO:0010257	TRUE	"NADH dehydrogenase complex assembly"	-5.574	1.82	0.923	0.546	32984
GO:0051259	TRUE	"protein complex oligomerization"	-3.008	2.358	0.916	0.655	32984
GO:0008535	TRUE	"respiratory chain complex IV assembly"	-2.527	1.431	0.928	0.503	32984
GO:0017004	TRUE	"cytochrome complex assembly"	-2.404	1.568	0.927	0.518	32984
GO:0032986	TRUE	"protein-DNA complex disassembly"	-2.335	1.322	0.934	0.665	32984
GO:0022411	FALSE	"cellular component disassembly"	-13.252	2.605	0.956	0.202	-1
GO:0140053	FALSE	"mitochondrial gene expression"	-12.685	2.149	0.889	0.146	-1
GO:0030055	FALSE	cell-substrate junction	-12.53	2.63	0.986	0	-1
GO:0070161	TRUE	anchoring junction	-6.854	2.918	0.986	0.572	30055
GO:0045333	FALSE	"cellular respiration"	-11.266	2.199	0.889	0.097	-1
GO:0015980	TRUE	"energy derivation by oxidation of organic compounds"	-9.508	2.348	0.889	0.817	45333
GO:0006119	TRUE	"oxidative phosphorylation"	-9.487	2.079	0.871	0.765	45333
GO:0042773	TRUE	"ATP synthesis coupled electron transport"	-7.707	1.954	0.869	0.863	45333
GO:0022904	TRUE	"respiratory electron transport chain"	-7.163	2.033	0.892	0.901	45333
GO:0009060	TRUE	"aerobic respiration"	-5.856	1.892	0.895	0.873	45333
GO:0022900	TRUE	"electron transport chain"	-5.035	2.228	0.892	0.823	45333
GO:0006120	TRUE	"mitochondrial electron transport NADH to ubiquinone"	-4.368	1.699	0.876	0.908	45333
GO:0019646	TRUE	"aerobic electron transport chain"	-2.404	1.322	0.905	0.752	45333
GO:0019843	FALSE	rRNA binding	-11.087	1.813	0.88	0	-1
GO:0003729	TRUE	mRNA binding	-2.52	2.468	0.866	0.443	19843
GO:0000049	TRUE	tRNA binding	-2.307	1.833	0.88	0.445	19843
GO:0042175	FALSE	nuclear outer membrane-endoplasmic reticulum membrane network	-9.554	3.058	0.834	0.097	-1
GO:0005783	TRUE	endoplasmic reticulum	-8.448	3.294	0.803	0.42	42175
GO:0005794	TRUE	Golgi apparatus	-2.136	3.209	0.808	0.451	42175
GO:0046034	FALSE	"ATP metabolic process"	-8.7	2.312	0.934	0.09	-1
GO:0006091	FALSE	"generation of precursor metabolites and energy"	-8.625	2.598	0.92	0.11	-1
GO:0007005	FALSE	"mitochondrion organization"	-8.205	2.657	0.948	0.213	-1
GO:0070469	FALSE	respirasome	-7.48	2.013	0.966	0	-1
GO:0005730	FALSE	nucleolus	-6.951	2.99	0.847	0.247	-1
GO:0016491	FALSE	oxidoreductase activity	-6.909	2.882	0.893	0	-1
GO:0010608	FALSE	"posttranscriptional regulation of gene expression"	-6.627	2.762	0.952	0.224	-1
GO:0006520	FALSE	"cellular amino acid metabolic process"	-6.266	2.439	0.857	0.13	-1
GO:0006082	TRUE	"organic acid metabolic process"	-4.505	2.943	0.871	0.61	6520
GO:0055086	TRUE	"nucleobase-containing small molecule metabolic process"	-4.421	2.713	0.807	0.668	6520
GO:1901607	TRUE	"alpha-amino acid biosynthetic process"	-2.99	1.813	0.846	0.602	6520
GO:1901605	TRUE	"alpha-amino acid metabolic process"	-2.596	2.265	0.86	0.805	6520
GO:0043038	TRUE	"amino acid activation"	-2.468	1.699	0.876	0.713	6520
GO:0000038	TRUE	"very long-chain fatty acid metabolic process"	-2.404	1.544	0.901	0.565	6520
GO:0044282	TRUE	"small molecule catabolic process"	-2.099	2.612	0.849	0.645	6520
GO:0009894	FALSE	"regulation of catabolic process"	-6.102	3.002	0.954	0.201	-1
GO:0098803	FALSE	respiratory chain complex	-6.069	1.94	0.838	0.175	-1
GO:0030964	TRUE	NADH dehydrogenase complex	-5.429	1.708	0.816	0.435	98803
GO:0044281	FALSE	"small molecule metabolic process"	-6.032	3.206	0.914	0.157	-1
GO:1990204	FALSE	oxidoreductase complex	-5.979	2.049	0.86	0.179	-1
GO:1905369	TRUE	endopeptidase complex	-3.354	1.845	0.865	0.446	1990204
GO:1905368	TRUE	peptidase complex	-2.212	1.973	0.862	0.458	1990204
GO:0043900	FALSE	"regulation of multi-organism process"	-5.966	1.724	0.984	0.026	-1
GO:0031300	FALSE	intrinsic component of organelle membrane	-5.816	2.605	0.846	0.071	-1
GO:0030135	FALSE	coated vesicle	-5.709	2.473	0.755	0.047	-1
GO:0030141	TRUE	secretory granule	-4.785	2.929	0.655	0.495	30135
GO:0101002	TRUE	ficolin-1-rich granule	-4.705	2.27	0.702	0.718	30135
GO:0099503	TRUE	secretory vesicle	-4.478	3.003	0.72	0.596	30135
GO:0035579	TRUE	specific granule membrane	-3.835	1.964	0.656	0.657	30135
GO:0042581	TRUE	specific granule	-3.43	2.207	0.706	0.704	30135
GO:0005768	TRUE	endosome	-3.015	2.993	0.673	0.611	30135
GO:0030133	TRUE	transport vesicle	-2.356	2.606	0.704	0.517	30135
GO:0097208	TRUE	alveolar lamellar body	-2.224	0.903	0.773	0.504	30135
GO:0019221	FALSE	"cytokine-mediated signaling pathway"	-2.979	2.829	0.907	0.047	-1
GO:0034097	TRUE	"response to cytokine"	-5.52	3.027	0.949	0.499	19221
GO:0035967	TRUE	"cellular response to topologically incorrect protein"	-2.863	2.176	0.934	0.446	19221
GO:0070498	TRUE	"interleukin-1-mediated signaling pathway"	-2.859	1.982	0.922	0.644	19221
GO:0070671	TRUE	"response to interleukin-12"	-2.679	1.699	0.951	0.578	19221
GO:0071712	TRUE	"ER-associated misfolded protein catabolic process"	-2.527	1.114	0.824	0.745	19221
GO:0033209	TRUE	"tumor necrosis factor-mediated signaling pathway"	-2.432	2.097	0.921	0.665	19221
GO:0070555	TRUE	"response to interleukin-1"	-2.407	2.288	0.945	0.68	19221
GO:0062197	TRUE	"cellular response to chemical stress"	-2.048	2.449	0.938	0.479	19221
GO:0070670	TRUE	"response to interleukin-4"	-2.046	1.519	0.953	0.553	19221
GO:0042168	FALSE	"heme metabolic process"	-5.513	1.519	0.856	0.273	-1
GO:0006778	TRUE	"porphyrin-containing compound metabolic process"	-5.114	1.602	0.859	0.912	42168
GO:0006783	TRUE	"heme biosynthetic process"	-4.567	1.38	0.828	0.942	42168
GO:0033014	TRUE	"tetrapyrrole biosynthetic process"	-4.132	1.447	0.832	0.886	42168
GO:0046148	TRUE	"pigment biosynthetic process"	-2.915	1.681	0.931	0.92	42168
GO:0031329	FALSE	"regulation of cellular catabolic process"	-5.507	2.927	0.921	0.147	-1
GO:0042176	TRUE	"regulation of protein catabolic process"	-4.117	2.583	0.918	0.788	31329
GO:0009895	TRUE	"negative regulation of catabolic process"	-3.536	2.489	0.919	0.764	31329
GO:0042177	TRUE	"negative regulation of protein catabolic process"	-3.502	2.083	0.91	0.675	31329
GO:1903362	TRUE	"regulation of cellular protein catabolic process"	-3.002	2.398	0.917	0.811	31329
GO:0010506	TRUE	"regulation of autophagy"	-2.261	2.519	0.927	0.771	31329
GO:0016241	TRUE	"regulation of macroautophagy"	-2.226	2.207	0.931	0.7	31329
GO:0031330	TRUE	"negative regulation of cellular catabolic process"	-2.178	2.398	0.914	0.861	31329
GO:1902494	FALSE	catalytic complex	-5.333	3.151	0.86	0.295	-1
GO:0002443	FALSE	"leukocyte mediated immunity"	-4.785	2.877	0.957	0	-1
GO:0002252	TRUE	"immune effector process"	-5.267	3.038	0.959	0.534	2443
GO:0002444	TRUE	"myeloid leukocyte mediated immunity"	-4.992	2.712	0.958	0.782	2443
GO:0002274	TRUE	"myeloid leukocyte activation"	-4.061	2.766	0.955	0.475	2443
GO:0019882	TRUE	"antigen processing and presentation"	-4.029	2.348	0.966	0.414	2443
GO:0002263	TRUE	"cell activation involved in immune response"	-3.966	2.801	0.932	0.806	2443
GO:0045087	TRUE	"innate immune response"	-3.93	2.922	0.9	0.502	2443
GO:0048002	TRUE	"antigen processing and presentation of peptide antigen"	-3.305	2.286	0.959	0.407	2443
GO:0034341	TRUE	"response to interferon-gamma"	-3.25	2.253	0.891	0.703	2443
GO:0098542	TRUE	"defense response to other organism"	-3.172	3.01	0.93	0.796	2443
GO:0060333	TRUE	"interferon-gamma-mediated signaling pathway"	-2.523	1.863	0.878	0.629	2443
GO:0034340	TRUE	"response to type I interferon"	-2.498	1.875	0.9	0.631	2443
GO:0002474	TRUE	"antigen processing and presentation of peptide antigen via MHC class I"	-2.212	1.996	0.961	0.89	2443
GO:0042590	TRUE	"antigen processing and presentation of exogenous peptide antigen via MHC class I"	-2.181	1.908	0.962	0.872	2443
GO:0005793	FALSE	endoplasmic reticulum-Golgi intermediate compartment	-4.9	2.117	0.943	0.051	-1
GO:0031647	FALSE	"regulation of protein stability"	-4.852	2.471	0.979	0.023	-1
GO:0005798	FALSE	Golgi-associated vesicle	-4.514	1.968	0.78	0.379	-1
GO:0030137	FALSE	COPI-coated vesicle	-4.439	1.462	0.732	0.337	-1
GO:0030120	TRUE	vesicle coat	-3.151	1.748	0.574	0.662	30137
GO:0030136	TRUE	clathrin-coated vesicle	-3.141	2.29	0.709	0.785	30137
GO:0030663	TRUE	COPI-coated vesicle membrane	-2.655	1.279	0.68	0.787	30137
GO:0030134	TRUE	COPII-coated ER to Golgi transport vesicle	-2.594	1.973	0.727	0.827	30137
GO:0030662	TRUE	coated vesicle membrane	-2.527	2.26	0.642	0.887	30137
GO:0030117	TRUE	membrane coat	-2.279	1.968	0.792	0.949	30137
GO:0030126	TRUE	COPI vesicle coat	-2.148	1.146	0.578	0.914	30137
GO:0030660	TRUE	Golgi-associated vesicle membrane	-2.103	1.724	0.696	0.854	30137
GO:1903829	FALSE	"positive regulation of cellular protein localization"	-4.435	2.468	0.918	0.03	-1
GO:1903649	TRUE	"regulation of cytoplasmic transport"	-2.655	1.462	0.945	0.559	1903829
GO:1900182	TRUE	"positive regulation of protein localization to nucleus"	-2.649	1.934	0.926	0.714	1903829
GO:0090316	TRUE	"positive regulation of intracellular protein transport"	-2.513	2.253	0.915	0.775	1903829
GO:1903749	TRUE	"positive regulation of establishment of protein localization to mitochondrion"	-2.429	1.771	0.926	0.73	1903829
GO:1903955	TRUE	"positive regulation of protein targeting to mitochondrion"	-2.292	1.519	0.925	0.911	1903829
GO:1904951	TRUE	"positive regulation of establishment of protein localization"	-2.208	2.515	0.925	0.777	1903829
GO:0032388	TRUE	"positive regulation of intracellular transport"	-2.187	2.344	0.919	0.855	1903829
GO:0060341	TRUE	"regulation of cellular localization"	-2.102	2.908	0.945	0.449	1903829
GO:1903827	TRUE	"regulation of cellular protein localization"	-2.092	2.74	0.931	0.778	1903829
GO:0016860	FALSE	intramolecular oxidoreductase activity	-4.387	1.732	0.889	0.172	-1
GO:0003756	TRUE	protein disulfide isomerase activity	-2.419	1.342	0.894	0.734	16860
GO:0051444	FALSE	"negative regulation of ubiquitin-protein transferase activity"	-4.365	1.23	0.925	0.26	-1
GO:1904667	TRUE	"negative regulation of ubiquitin protein ligase activity"	-3.708	1	0.928	0.797	51444
GO:1903321	TRUE	"negative regulation of protein modification by small protein conjugation or removal"	-3.53	1.949	0.928	0.695	51444
GO:1904666	TRUE	"regulation of ubiquitin protein ligase activity"	-3.149	1.38	0.972	0.852	51444
GO:0051438	TRUE	"regulation of ubiquitin-protein transferase activity"	-2.605	1.724	0.976	0.422	51444
GO:0046596	FALSE	"regulation of viral entry into host cell"	-4.333	1.633	0.946	0.025	-1
GO:1903900	TRUE	"regulation of viral life cycle"	-3.068	2.167	0.943	0.833	46596
GO:0046597	TRUE	"negative regulation of viral entry into host cell"	-2.745	1.342	0.938	0.919	46596
GO:0046782	TRUE	"regulation of viral transcription"	-2.679	1.633	0.948	0.747	46596
GO:0048525	TRUE	"negative regulation of viral process"	-2.616	1.949	0.934	0.894	46596
GO:1903901	TRUE	"negative regulation of viral life cycle"	-2.429	1.398	0.939	0.753	46596
GO:0045069	TRUE	"regulation of viral genome replication"	-2.307	1.924	0.945	0.889	46596
GO:0048524	TRUE	"positive regulation of viral process"	-2.078	1.968	0.928	0.898	46596
GO:0006887	FALSE	"exocytosis"	-4.296	2.894	0.928	0.251	-1
GO:0006890	TRUE	"retrograde vesicle-mediated transport Golgi to endoplasmic reticulum"	-3.399	1.934	0.934	0.466	6887
GO:0006888	TRUE	"endoplasmic reticulum to Golgi vesicle-mediated transport"	-3.362	2.305	0.906	0.774	6887
GO:0006900	TRUE	"vesicle budding from membrane"	-3.266	2.017	0.898	0.477	6887
GO:0048193	TRUE	"Golgi vesicle transport"	-2.813	2.565	0.934	0.563	6887
GO:0048199	TRUE	"vesicle targeting to from or within Golgi"	-2.694	1.851	0.919	0.699	6887
GO:0048194	TRUE	"Golgi vesicle budding"	-2.429	1.041	0.909	0.631	6887
GO:0090114	TRUE	"COPII-coated vesicle budding"	-2.212	1.851	0.874	0.787	6887
GO:0042802	FALSE	identical protein binding	-4.29	3.285	0.993	0.022	-1
GO:0031983	FALSE	vesicle lumen	-4.281	2.516	0.789	0.304	-1
GO:0044389	FALSE	ubiquitin-like protein ligase binding	-4.237	2.494	0.96	0.002	-1
GO:0002020	TRUE	protease binding	-2.279	2.121	0.961	0.432	44389
GO:0045296	FALSE	cadherin binding	-4.207	2.512	0.994	0.016	-1
GO:0006839	FALSE	"mitochondrial transport"	-4.09	2.36	0.95	0.278	-1
GO:0016853	FALSE	isomerase activity	-4.076	2.233	0.907	0.198	-1
GO:1901135	FALSE	"carbohydrate derivative metabolic process"	-4.01	3	0.913	0.162	-1
GO:0050821	FALSE	"protein stabilization"	-3.926	2.281	0.976	0.274	-1
GO:0031648	TRUE	"protein destabilization"	-2.429	1.663	0.979	0.767	50821
GO:0017144	FALSE	"drug metabolic process"	-3.89	1.663	0.936	0.086	-1
GO:0008097	FALSE	5S rRNA binding	-3.786	1.079	0.856	0.332	-1
GO:0070180	TRUE	large ribosomal subunit rRNA binding	-2.966	0.778	0.862	0.721	8097
GO:0070181	TRUE	small ribosomal subunit rRNA binding	-2.335	1	0.857	0.749	8097
GO:0098796	FALSE	membrane protein complex	-3.759	3.123	0.829	0.333	-1
GO:0061024	FALSE	"membrane organization"	-3.719	2.96	0.952	0.239	-1
GO:0080134	FALSE	"regulation of response to stress"	-3.716	3.13	0.955	0.392	-1
GO:0016829	FALSE	lyase activity	-3.713	2.301	0.905	0.202	-1
GO:0006952	FALSE	"defense response"	-3.711	3.146	0.954	0.138	-1
GO:1901264	FALSE	"carbohydrate derivative transport"	-3.624	1.929	0.946	0.353	-1
GO:0001775	FALSE	"cell activation"	-3.621	3.027	0.995	0.005	-1
GO:0032446	FALSE	"protein modification by small protein conjugation"	-3.607	2.911	0.852	0.243	-1
GO:0070647	TRUE	"protein modification by small protein conjugation or removal"	-3.59	3.011	0.852	0.451	32446
GO:0070646	TRUE	"protein modification by small protein removal"	-2.232	2.47	0.861	0.749	32446
GO:0085020	TRUE	"protein K6-linked ubiquitination"	-2.224	1	0.904	0.504	32446
GO:0048471	FALSE	perinuclear region of cytoplasm	-3.581	2.856	0.948	0.053	-1
GO:0043902	FALSE	"positive regulation of multi-organism process"	-3.56	1.301	0.964	0.128	-1
GO:0043901	TRUE	"negative regulation of multi-organism process"	-3.433	1.322	0.968	0.854	43902
GO:0031227	FALSE	intrinsic component of endoplasmic reticulum membrane	-3.522	2.22	0.764	0.313	-1
GO:0031228	TRUE	intrinsic component of Golgi membrane	-2.694	1.826	0.761	0.725	31227
GO:0005788	TRUE	endoplasmic reticulum lumen	-2.228	2.486	0.81	0.456	31227
GO:2001233	FALSE	"regulation of apoptotic signaling pathway"	-3.511	2.528	0.949	0.042	-1
GO:1902255	TRUE	"positive regulation of intrinsic apoptotic signaling pathway by p53 class mediator"	-2.966	0.778	0.946	0.603	2001233
GO:2001242	TRUE	"regulation of intrinsic apoptotic signaling pathway"	-2.863	2.19	0.948	0.531	2001233
GO:2001235	TRUE	"positive regulation of apoptotic signaling pathway"	-2.607	2.079	0.931	0.798	2001233
GO:0010942	TRUE	"positive regulation of cell death"	-2.404	2.785	0.94	0.598	2001233
GO:1902175	TRUE	"regulation of oxidative stress-induced intrinsic apoptotic signaling pathway"	-2.176	1.462	0.949	0.695	2001233
GO:0042440	FALSE	"pigment metabolic process"	-3.457	1.799	0.941	0.08	-1
GO:0043531	FALSE	ADP binding	-3.439	1.602	0.927	0.129	-1
GO:0006575	FALSE	"cellular modified amino acid metabolic process"	-3.436	2.281	0.896	0.202	-1
GO:0034248	FALSE	"regulation of cellular amide metabolic process"	-3.424	2.667	0.951	0.212	-1
GO:0010941	FALSE	"regulation of cell death"	-3.381	3.204	0.974	0.06	-1
GO:0010821	FALSE	"regulation of mitochondrion organization"	-3.345	2.179	0.965	0.038	-1
GO:0010822	TRUE	"positive regulation of mitochondrion organization"	-3.057	1.924	0.946	0.498	10821
GO:0033043	TRUE	"regulation of organelle organization"	-2.999	3.076	0.96	0.472	10821
GO:1903146	TRUE	"regulation of autophagy of mitochondrion"	-2.536	1.505	0.925	0.808	10821
GO:0010638	TRUE	"positive regulation of organelle organization"	-2.393	2.757	0.938	0.615	10821
GO:0033116	FALSE	endoplasmic reticulum-Golgi intermediate compartment membrane	-3.298	1.881	0.83	0.286	-1
GO:0005774	TRUE	vacuolar membrane	-2.748	2.639	0.784	0.415	33116
GO:0042582	TRUE	azurophil granule	-2.607	2.196	0.687	0.706	33116
GO:0000139	TRUE	Golgi membrane	-2.529	2.889	0.704	0.554	33116
GO:0010008	TRUE	endosome membrane	-2.46	2.708	0.631	0.567	33116
GO:0003954	FALSE	NADH dehydrogenase activity	-3.174	1.663	0.836	0.169	-1
GO:0016675	TRUE	oxidoreductase activity acting on a heme group of donors	-2.655	1.447	0.856	0.486	3954
GO:0016667	TRUE	oxidoreductase activity acting on a sulfur group of donors	-2.468	1.778	0.848	0.518	3954
GO:0016655	TRUE	oxidoreductase activity acting on NAD(P)H, quinone or similar compound as acceptor	-2.292	1.785	0.833	0.87	3954
GO:0009055	TRUE	electron transfer activity	-2.035	2.146	0.837	0.573	3954
GO:0072521	FALSE	"purine-containing compound metabolic process"	-3.173	2.554	0.83	0.352	-1
GO:0050778	FALSE	"positive regulation of immune response"	-2.709	2.864	0.931	0.348	-1
GO:0050776	TRUE	"regulation of immune response"	-3.084	3.005	0.952	0.73	50778
GO:0002253	TRUE	"activation of immune response"	-2.2	2.722	0.898	0.806	50778
GO:1903320	FALSE	"regulation of protein modification by small protein conjugation or removal"	-2.566	2.369	0.94	0.386	-1
GO:0051247	TRUE	"positive regulation of protein metabolic process"	-3.023	3.18	0.91	0.485	1903320
GO:0031386	FALSE	protein tag	-3.001	1.176	1	0	-1
GO:0140104	FALSE	molecular carrier activity	-3.001	1.826	1	0	-1
GO:0005773	FALSE	vacuole	-2.971	2.904	0.929	0.066	-1
GO:0046689	FALSE	"response to mercury ion"	-2.966	1.114	0.973	0.206	-1
GO:0007084	FALSE	"mitotic nuclear envelope reassembly"	-2.966	1.041	0.954	0.235	-1
GO:0097486	FALSE	multivesicular body lumen	-2.966	0.903	0.758	0.298	-1
GO:1990948	FALSE	ubiquitin ligase inhibitor activity	-2.966	0.778	0.935	0	-1
GO:0031906	TRUE	late endosome lumen	-2.335	1	0.754	0.8	97486
GO:0055105	TRUE	ubiquitin-protein transferase inhibitor activity	-2.335	0.845	0.934	0.852	1990948
GO:0031468	TRUE	"nuclear envelope reassembly"	-2.172	1.279	0.952	0.812	7084
GO:0030054	FALSE	cell junction	-2.956	3.312	1	0	-1
GO:0031347	FALSE	"regulation of defense response"	-2.937	2.814	0.952	0.311	-1
GO:0080135	TRUE	"regulation of cellular response to stress"	-2.78	2.829	0.949	0.725	31347
GO:0031349	TRUE	"positive regulation of defense response"	-2.415	2.543	0.934	0.659	31347
GO:0012506	FALSE	vesicle membrane	-2.935	2.904	0.727	0.383	-1
GO:0043457	FALSE	"regulation of cellular respiration"	-2.912	1.362	0.966	0.101	-1
GO:0017158	FALSE	"regulation of calcium ion-dependent exocytosis"	-2.912	1.623	0.953	0.318	-1
GO:0045956	TRUE	"positive regulation of calcium ion-dependent exocytosis"	-2.172	1.301	0.943	0.749	17158
GO:0006517	FALSE	"protein deglycosylation"	-2.905	1.462	0.886	0.281	-1
GO:0006487	TRUE	"protein N-linked glycosylation"	-2.71	1.875	0.847	0.637	6517
GO:0036507	TRUE	"protein demannosylation"	-2.148	1.322	0.889	0.574	6517
GO:0050839	FALSE	cell adhesion molecule binding	-2.898	2.727	0.994	0.017	-1
GO:0009607	FALSE	"response to biotic stimulus"	-2.826	3.153	0.978	0.159	-1
GO:0097006	FALSE	"regulation of plasma lipoprotein particle levels"	-2.781	1.881	0.984	0.027	-1
GO:0006508	FALSE	"proteolysis"	-2.747	3.104	0.858	0.392	-1
GO:0043244	FALSE	"regulation of protein-containing complex disassembly"	-2.74	2.083	0.969	0.361	-1
GO:0016504	FALSE	peptidase activator activity	-2.723	1.643	0.954	0.349	-1
GO:0006283	FALSE	"transcription-coupled nucleotide-excision repair"	-2.694	1.869	0.811	0.351	-1
GO:0043620	TRUE	"regulation of DNA-templated transcription in response to stress"	-2.576	2.064	0.91	0.406	6283
GO:0080111	TRUE	"DNA demethylation"	-2.172	1.322	0.86	0.492	6283
GO:0046903	FALSE	"secretion"	-2.684	3.022	0.94	0.35	-1
GO:0097747	FALSE	RNA polymerase activity	-2.679	1.633	0.87	0.168	-1
GO:0001055	TRUE	RNA polymerase II activity	-2.335	0.778	0.877	0.68	97747
GO:0001054	TRUE	RNA polymerase I activity	-2.335	0.477	0.883	0.708	97747
GO:0140098	FALSE	catalytic activity acting on RNA	-2.674	2.605	0.899	0.222	-1
GO:0034250	FALSE	"positive regulation of cellular amide metabolic process"	-2.666	2.204	0.931	0.183	-1
GO:0070131	TRUE	"positive regulation of mitochondrial translation"	-2.527	1.23	0.93	0.606	34250
GO:0045727	TRUE	"positive regulation of translation"	-2.103	2.117	0.917	0.784	34250
GO:0051881	FALSE	"regulation of mitochondrial membrane potential"	-2.649	1.851	0.982	0.245	-1
GO:0007031	FALSE	"peroxisome organization"	-2.649	1.914	0.956	0.289	-1
GO:0070482	FALSE	"response to oxygen levels"	-2.621	2.565	0.97	0.113	-1
GO:0042538	TRUE	"hyperosmotic salinity response"	-2.527	0.954	0.959	0.447	70482
GO:0071470	TRUE	"cellular response to osmotic stress"	-2.429	1.531	0.938	0.778	70482
GO:0061418	TRUE	"regulation of transcription from RNA polymerase II promoter in response to hypoxia"	-2.372	1.892	0.899	0.556	70482
GO:0071472	TRUE	"cellular response to salt stress"	-2.172	0.903	0.944	0.86	70482
GO:0033013	FALSE	"tetrapyrrole metabolic process"	-2.608	1.785	0.867	0.289	-1
GO:0035966	FALSE	"response to topologically incorrect protein"	-2.596	2.276	0.948	0.389	-1
GO:0006521	FALSE	"regulation of cellular amino acid metabolic process"	-2.594	1.792	0.961	0.163	-1
GO:0033238	FALSE	"regulation of cellular amine metabolic process"	-2.57	1.886	0.96	0.167	-1
GO:0042579	FALSE	microbody	-2.566	2.146	0.942	0.052	-1
GO:1901505	FALSE	carbohydrate derivative transmembrane transporter activity	-2.536	1.732	0.947	0	-1
GO:0015932	TRUE	nucleobase-containing compound transmembrane transporter activity	-2.292	1.69	0.943	0.607	1901505
GO:0015216	TRUE	purine nucleotide transmembrane transporter activity	-2.172	1.301	0.945	0.66	1901505
GO:0031254	FALSE	cell trailing edge	-2.527	1.146	1	0	-1
GO:1902600	FALSE	"proton transmembrane transport"	-2.466	2.167	0.94	0.308	-1
GO:0048029	FALSE	monosaccharide binding	-2.429	1.833	0.973	0.293	-1
GO:0016226	FALSE	"iron-sulfur cluster assembly"	-2.419	1.38	0.892	0.316	-1
GO:0101031	FALSE	chaperone complex	-2.404	1.462	0.903	0.157	-1
GO:0048027	FALSE	mRNA 5'-UTR binding	-2.404	1.415	0.888	0.354	-1
GO:1990381	FALSE	ubiquitin-specific protease binding	-2.404	1.342	0.965	0.359	-1
GO:0045182	FALSE	translation regulator activity	-2.383	2.149	0.962	0.263	-1
GO:0043497	FALSE	"regulation of protein heterodimerization activity"	-2.335	1.398	0.983	0.018	-1
GO:0061450	FALSE	"trophoblast cell migration"	-2.335	0.301	0.971	0.103	-1
GO:0060253	FALSE	"negative regulation of glial cell proliferation"	-2.335	1.146	0.963	0.14	-1
GO:0033860	FALSE	"regulation of NAD(P)H oxidase activity"	-2.335	1.041	0.982	0.169	-1
GO:0018158	FALSE	"protein oxidation"	-2.335	1.114	0.905	0.258	-1
GO:0005736	FALSE	RNA polymerase I complex	-2.335	1.146	0.795	0.386	-1
GO:0031690	FALSE	adrenergic receptor binding	-2.335	1.322	0.995	0.012	-1
GO:0005665	TRUE	RNA polymerase II core complex	-2.172	1.204	0.802	0.708	5736
GO:0048770	FALSE	pigment granule	-2.308	2.029	0.778	0.385	-1
GO:0006457	FALSE	"protein folding"	-2.301	2.364	0.996	0.004	-1
GO:0070069	FALSE	cytochrome complex	-2.292	1.556	0.902	0.16	-1
GO:0016875	FALSE	ligase activity forming carbon-oxygen bonds	-2.292	1.623	0.917	0.168	-1
GO:0008022	FALSE	protein C-terminus binding	-2.286	2.27	0.994	0.015	-1
GO:0016999	FALSE	"antibiotic metabolic process"	-2.279	0.477	0.946	0.067	-1
GO:0042737	TRUE	"drug catabolic process"	-2.092	1.415	0.901	0.762	16999
GO:0097190	FALSE	"apoptotic signaling pathway"	-2.254	2.436	0.954	0.243	-1
GO:0070403	FALSE	NAD+ binding	-2.243	1.23	0.932	0.286	-1
GO:1901164	FALSE	"negative regulation of trophoblast cell migration"	-2.224	0.845	0.949	0.363	-1
GO:0015865	FALSE	"purine nucleotide transport"	-2.172	1.415	0.947	0.353	-1
GO:0015780	TRUE	"nucleotide-sugar transmembrane transport"	-2.172	1.114	0.945	0.608	15865
GO:0031099	FALSE	"regeneration"	-2.148	2.188	0.998	0.148	-1
GO:1904874	FALSE	"positive regulation of telomerase RNA localization to Cajal body"	-2.148	1.204	0.954	0.289	-1
GO:0046677	FALSE	"response to antibiotic"	-2.144	1.643	0.97	0.234	-1
GO:0006790	FALSE	"sulfur compound metabolic process"	-2.118	2.567	0.921	0.122	-1
GO:0006734	FALSE	"NADH metabolic process"	-2.06	1.602	0.944	0.076	-1
GO:0019637	FALSE	"organophosphate metabolic process"	-2.053	2.95	0.881	0.138	-1
GO:0043687	FALSE	"post-translational protein modification"	-2.023	2.555	0.869	0.384	-1

## Sheet: LUAD_norm_covid_GO_K9_CL3_tiny_
	Eliminated	Name	Value	LogSize	Uniqueness	Dispensability	Representative
GO:0002274	FALSE	myeloid leukocyte activation	-29.366	2.766	0.943	0	-1
GO:0002444	TRUE	myeloid leukocyte mediated immunity	-25.793	2.712	0.95	0.449	2274
GO:0002263	TRUE	cell activation involved in immune response	-24.743	2.801	0.911	0.785	2274
GO:0002443	TRUE	leukocyte mediated immunity	-23.38	2.877	0.948	0.806	2274
GO:0002252	TRUE	immune effector process	-20.784	3.038	0.95	0.534	2274
GO:0019882	TRUE	antigen processing and presentation	-9.289	2.348	0.958	0.401	2274
GO:0098542	TRUE	defense response to other organism	-7.77	3.01	0.94	0.796	2274
GO:0045087	TRUE	innate immune response	-7.624	2.922	0.896	0.483	2274
GO:0045576	TRUE	mast cell activation	-5.218	1.398	0.958	0.562	2274
GO:0002448	TRUE	mast cell mediated immunity	-3.51	1.322	0.963	0.587	2274
GO:0071216	TRUE	cellular response to biotic stimulus	-3.375	2.316	0.954	0.619	2274
GO:0002520	TRUE	immune system development	-3.256	2.797	0.947	0.488	2274
GO:0071496	TRUE	cellular response to external stimulus	-2.797	2.47	0.966	0.483	2274
GO:0050900	TRUE	leukocyte migration	-2.61	2.575	0.9	0.43	2274
GO:0001773	TRUE	myeloid dendritic cell activation	-2.534	1.398	0.958	0.562	2274
GO:0042110	TRUE	T cell activation	-2.396	2.365	0.947	0.725	2274
GO:0005773	FALSE	vacuole	-25.182	2.904	0.942	0	-1
GO:0030141	FALSE	secretory granule	-21.804	2.929	0.663	0.055	-1
GO:0099503	TRUE	secretory vesicle	-18.947	3.003	0.734	0.596	30141
GO:0101002	TRUE	ficolin-1-rich granule	-12.131	2.27	0.706	0.718	30141
GO:0005768	TRUE	endosome	-8.124	2.993	0.701	0.611	30141
GO:0030667	TRUE	secretory granule membrane	-7.629	2.486	0.622	0.767	30141
GO:0005770	TRUE	late endosome	-7.085	2.444	0.725	0.491	30141
GO:0010008	TRUE	endosome membrane	-6.516	2.708	0.645	0.715	30141
GO:0031902	TRUE	late endosome membrane	-6.155	2.149	0.688	0.614	30141
GO:0048770	TRUE	pigment granule	-6.123	2.029	0.789	0.434	30141
GO:0070820	TRUE	tertiary granule	-6.107	2.217	0.709	0.707	30141
GO:0101003	TRUE	ficolin-1-rich granule membrane	-5.317	1.792	0.663	0.628	30141
GO:0045335	TRUE	phagocytic vesicle	-4.704	2.137	0.777	0.447	30141
GO:1904724	TRUE	tertiary granule lumen	-3.471	1.748	0.722	0.813	30141
GO:0030139	TRUE	endocytic vesicle	-3.327	2.487	0.766	0.497	30141
GO:0005769	TRUE	early endosome	-3.114	2.585	0.715	0.746	30141
GO:0030662	TRUE	coated vesicle membrane	-2.765	2.26	0.687	0.464	30141
GO:0031088	TRUE	platelet dense granule membrane	-2.587	0.845	0.722	0.497	30141
GO:0042581	TRUE	specific granule	-2.536	2.207	0.71	0.704	30141
GO:0035580	TRUE	specific granule lumen	-2.474	1.799	0.721	0.629	30141
GO:0012507	TRUE	ER to Golgi transport vesicle membrane	-2.413	1.792	0.699	0.788	30141
GO:0030670	TRUE	phagocytic vesicle membrane	-2.231	1.892	0.706	0.777	30141
GO:0030135	TRUE	coated vesicle	-2.198	2.473	0.767	0.495	30141
GO:0006887	FALSE	exocytosis	-21.337	2.894	0.911	0.005	-1
GO:0006909	TRUE	phagocytosis	-10.207	2.515	0.921	0.554	6887
GO:0006897	TRUE	endocytosis	-4.757	2.749	0.915	0.599	6887
GO:0002576	TRUE	platelet degranulation	-3.56	2.111	0.912	0.691	6887
GO:0006888	TRUE	endoplasmic reticulum to Golgi vesicle-mediated transport	-3.359	2.305	0.899	0.518	6887
GO:0048280	TRUE	vesicle fusion with Golgi apparatus	-2.801	0.954	0.916	0.624	6887
GO:0048193	TRUE	Golgi vesicle transport	-2.664	2.565	0.92	0.563	6887
GO:0006898	TRUE	receptor-mediated endocytosis	-2.603	2.387	0.921	0.532	6887
	TRUE	engulfment of apoptotic cell	-2.374	1.23	0.917	0.593	6887
GO:0001775	FALSE	cell activation	-19.945	3.027	0.995	0.006	-1
GO:0046903	FALSE	secretion	-19.54	3.022	0.924	0.35	-1
GO:0044281	FALSE	small molecule metabolic process	-16.987	3.206	0.93	0.157	-1
GO:0005774	FALSE	vacuolar membrane	-16.253	2.639	0.709	0.06	-1
GO:0042582	TRUE	azurophil granule	-10.483	2.196	0.63	0.706	5774
GO:0005775	TRUE	vacuolar lumen	-8.484	2.238	0.835	0.714	5774
GO:0043202	TRUE	lysosomal lumen	-7.165	1.987	0.831	0.668	5774
GO:0035578	TRUE	azurophil granule lumen	-6.081	1.959	0.63	0.938	5774
GO:0035577	TRUE	azurophil granule membrane	-4.875	1.778	0.603	0.9	5774
GO:0005767	TRUE	secondary lysosome	-4.127	1.23	0.873	0.558	5774
GO:0042629	TRUE	mast cell granule	-3.415	0.778	0.883	0.504	5774
GO:0044754	TRUE	autolysosome	-3.096	1.041	0.877	0.535	5774
GO:0036021	TRUE	endolysosome lumen	-2.587	0.778	0.729	0.689	5774
GO:0005776	TRUE	autophagosome	-2.059	2.004	0.857	0.671	5774
GO:0006091	FALSE	generation of precursor metabolites and energy	-15.495	2.598	0.935	0.005	-1
GO:0098796	FALSE	membrane protein complex	-14.995	3.123	0.84	0.292	-1
GO:0005739	FALSE	mitochondrion	-14.762	3.211	0.936	0.075	-1
GO:0031983	FALSE	vesicle lumen	-14.47	2.516	0.817	0.349	-1
GO:0031975	FALSE	envelope	-12.079	3.084	1	0	-1
GO:0006082	FALSE	organic acid metabolic process	-11.892	2.943	0.849	0.138	-1
GO:0055086	TRUE	nucleobase-containing small molecule metabolic process	-6.3	2.713	0.836	0.668	6082
GO:0032787	TRUE	monocarboxylic acid metabolic process	-6.262	2.701	0.851	0.665	6082
GO:0044283	TRUE	small molecule biosynthetic process	-5.913	2.744	0.843	0.676	6082
GO:0043648	TRUE	dicarboxylic acid metabolic process	-5.426	1.968	0.874	0.668	6082
GO:0006520	TRUE	cellular amino acid metabolic process	-5.193	2.439	0.848	0.762	6082
GO:0044282	TRUE	small molecule catabolic process	-4.994	2.612	0.837	0.645	6082
GO:0072329	TRUE	monocarboxylic acid catabolic process	-4.239	2.061	0.837	0.684	6082
GO:0006066	TRUE	alcohol metabolic process	-3.846	2.505	0.86	0.623	6082
GO:0042180	TRUE	cellular ketone metabolic process	-3.819	1.875	0.883	0.516	6082
GO:0006090	TRUE	pyruvate metabolic process	-3.56	1.839	0.876	0.511	6082
GO:0046165	TRUE	alcohol biosynthetic process	-3.53	1.996	0.857	0.769	6082
GO:0016054	TRUE	organic acid catabolic process	-3.454	2.38	0.827	0.788	6082
GO:0043038	TRUE	amino acid activation	-3.03	1.699	0.87	0.515	6082
GO:0009112	TRUE	nucleobase metabolic process	-3.022	1.623	0.851	0.482	6082
GO:0006767	TRUE	water-soluble vitamin metabolic process	-3.01	1.924	0.887	0.523	6082
GO:0006766	TRUE	vitamin metabolic process	-2.914	2.086	0.883	0.547	6082
GO:0043650	TRUE	dicarboxylic acid biosynthetic process	-2.722	1.146	0.875	0.428	6082
GO:0009062	TRUE	fatty acid catabolic process	-2.478	1.954	0.812	0.835	6082
GO:1901617	TRUE	organic hydroxy compound biosynthetic process	-2.39	2.236	0.901	0.819	6082
GO:0005740	FALSE	mitochondrial envelope	-11.312	2.891	0.875	0.066	-1
GO:0019866	TRUE	organelle inner membrane	-10.883	2.741	0.797	0.764	5740
GO:0098800	TRUE	inner mitochondrial membrane protein complex	-8.967	2.155	0.67	0.636	5740
GO:0005759	TRUE	mitochondrial matrix	-6.434	2.679	0.886	0.652	5740
GO:0005635	TRUE	nuclear envelope	-2.684	2.664	0.796	0.744	5740
GO:0016491	FALSE	oxidoreductase activity	-10.878	2.882	0.891	0	-1
GO:0072594	FALSE	establishment of protein localization to organelle	-6.646	2.638	0.893	0.294	-1
GO:0046907	TRUE	intracellular transport	-10.556	3.171	0.894	0.509	72594
GO:0006886	TRUE	intracellular protein transport	-7.679	2.981	0.873	0.721	72594
GO:0070727	TRUE	cellular macromolecule localization	-5.253	3.206	0.901	0.611	72594
GO:0006605	TRUE	protein targeting	-4.877	2.555	0.884	0.589	72594
GO:0051649	TRUE	establishment of localization in cell	-4.352	3.37	0.894	0.674	72594
GO:0071428	TRUE	rRNA-containing ribonucleoprotein complex export from nucleus	-4.127	1.176	0.911	0.414	72594
GO:0033365	TRUE	protein localization to organelle	-3.882	2.879	0.902	0.638	72594
GO:0051640	TRUE	organelle localization	-3.649	2.782	0.92	0.421	72594
GO:0006623	TRUE	protein targeting to vacuole	-3.51	1.623	0.896	0.619	72594
GO:0070585	TRUE	protein localization to mitochondrion	-3.234	1.914	0.918	0.665	72594
GO:0072665	TRUE	protein localization to vacuole	-3.169	1.845	0.919	0.653	72594
GO:0032527	TRUE	protein exit from endoplasmic reticulum	-3.145	1.431	0.91	0.439	72594
GO:0072666	TRUE	establishment of protein localization to vacuole	-2.821	1.732	0.908	0.93	72594
GO:0000056	TRUE	ribosomal small subunit export from nucleus	-2.801	0.903	0.888	0.658	72594
GO:0000055	TRUE	ribosomal large subunit export from nucleus	-2.801	0.903	0.888	0.92	72594
GO:1902570	TRUE	protein localization to nucleolus	-2.722	0.903	0.933	0.524	72594
GO:0006622	TRUE	protein targeting to lysosome	-2.534	1.398	0.901	0.915	72594
GO:0061462	TRUE	protein localization to lysosome	-2.472	1.653	0.917	0.936	72594
GO:0046034	FALSE	ATP metabolic process	-10.329	2.312	0.945	0.103	-1
GO:0055085	FALSE	transmembrane transport	-10.271	3.119	0.918	0.383	-1
GO:0006811	TRUE	ion transport	-8.254	3.456	0.912	0.469	55085
GO:0043603	FALSE	cellular amide metabolic process	-9.999	2.901	0.894	0.154	-1
GO:1901566	TRUE	organonitrogen compound biosynthetic process	-7.586	3.133	0.875	0.513	43603
GO:0043604	TRUE	amide biosynthetic process	-5.979	2.711	0.86	0.408	43603
GO:0006518	TRUE	peptide metabolic process	-4.718	2.72	0.877	0.84	43603
GO:0072522	TRUE	purine-containing compound biosynthetic process	-4.398	2.238	0.858	0.546	43603
GO:0043043	TRUE	peptide biosynthetic process	-3.811	2.599	0.854	0.808	43603
GO:0002183	TRUE	cytoplasmic translational initiation	-3.716	1.491	0.877	0.598	43603
GO:0002181	TRUE	cytoplasmic translation	-3.165	1.881	0.867	0.659	43603
GO:0001732	TRUE	formation of cytoplasmic translation initiation complex	-3.136	1.23	0.851	0.813	43603
GO:0006144	TRUE	purine nucleobase metabolic process	-3.07	1.342	0.853	0.673	43603
GO:0009113	TRUE	purine nucleobase biosynthetic process	-2.722	1.079	0.846	0.858	43603
GO:0002764	FALSE	immune response-regulating signaling pathway	-9.7	2.69	0.875	0.005	-1
GO:0002684	TRUE	positive regulation of immune system process	-8.862	3.015	0.911	0.687	2764
GO:0002253	TRUE	activation of immune response	-8.747	2.722	0.861	0.761	2764
GO:0002768	TRUE	immune response-regulating cell surface receptor signaling pathway	-7.841	2.688	0.868	0.752	2764
GO:0050778	TRUE	positive regulation of immune response	-7.716	2.864	0.895	0.806	2764
GO:0050776	TRUE	regulation of immune response	-7.544	3.005	0.912	0.774	2764
GO:0038093	TRUE	Fc receptor signaling pathway	-7.393	2.373	0.878	0.882	2764
GO:0002218	TRUE	activation of innate immune response	-6.718	2.173	0.871	0.646	2764
GO:0002220	TRUE	innate immune response activating cell surface receptor signaling pathway	-6.078	2.076	0.839	0.885	2764
GO:0002833	TRUE	positive regulation of response to biotic stimulus	-5.914	2.408	0.935	0.814	2764
GO:0032103	TRUE	positive regulation of response to external stimulus	-5.767	2.694	0.933	0.653	2764
GO:0031349	TRUE	positive regulation of defense response	-5.499	2.543	0.934	0.731	2764
GO:0002431	TRUE	Fc receptor mediated stimulatory signaling pathway	-5.27	2.143	0.843	0.827	2764
GO:0050851	TRUE	antigen receptor-mediated signaling pathway	-4.98	2.473	0.83	0.908	2764
GO:0038095	TRUE	Fc-epsilon receptor signaling pathway	-4.823	2.238	0.882	0.849	2764
GO:0033003	TRUE	regulation of mast cell activation	-4.53	1.623	0.941	0.458	2764
GO:1903706	TRUE	regulation of hemopoiesis	-3.95	2.585	0.92	0.595	2764
GO:0050852	TRUE	T cell receptor signaling pathway	-3.735	2.25	0.839	0.852	2764
GO:0033006	TRUE	regulation of mast cell activation involved in immune response	-3.022	1.491	0.918	0.542	2764
GO:0002703	TRUE	regulation of leukocyte mediated immunity	-2.645	2.316	0.935	0.656	2764
GO:0045637	TRUE	regulation of myeloid cell differentiation	-2.54	2.362	0.922	0.557	2764
GO:0002683	TRUE	negative regulation of immune system process	-2.523	2.585	0.924	0.595	2764
GO:0002577	TRUE	regulation of antigen processing and presentation	-2.422	1.322	0.951	0.426	2764
GO:2001188	TRUE	regulation of T cell activation via T cell receptor contact with antigen bound to MHC molecule on antigen presenting cell	-2.374	0.845	0.936	0.467	2764
GO:0033004	TRUE	negative regulation of mast cell activation	-2.374	1.114	0.936	0.885	2764
GO:0007005	FALSE	mitochondrion organization	-9.299	2.657	0.962	0.005	-1
GO:0042175	FALSE	nuclear outer membrane-endoplasmic reticulum membrane network	-9.13	3.058	0.816	0.36	-1
GO:0005783	TRUE	endoplasmic reticulum	-4.496	3.294	0.813	0.42	42175
GO:0005794	TRUE	Golgi apparatus	-2.21	3.209	0.817	0.451	42175
GO:0044877	FALSE	protein-containing complex binding	-8.872	3.092	0.998	0.003	-1
GO:0098655	FALSE	cation transmembrane transport	-8.335	2.856	0.894	0.329	-1
GO:0006812	TRUE	cation transport	-8.844	2.935	0.911	0.493	98655
GO:0098660	TRUE	inorganic ion transmembrane transport	-8.179	2.851	0.9	0.802	98655
GO:1902600	TRUE	proton transmembrane transport	-7.586	2.167	0.91	0.72	98655
GO:0034220	TRUE	ion transmembrane transport	-6.654	3.053	0.895	0.809	98655
GO:0033572	TRUE	transferrin transport	-5.478	1.568	0.913	0.846	98655
GO:0000041	TRUE	transition metal ion transport	-5.43	2.09	0.921	0.704	98655
GO:0030001	TRUE	metal ion transport	-5.136	2.734	0.907	0.86	98655
GO:0006826	TRUE	iron ion transport	-4.964	1.869	0.924	0.662	98655
GO:0006820	TRUE	anion transport	-2.664	3.355	0.899	0.604	98655
GO:0071806	TRUE	protein transmembrane transport	-2.413	1.785	0.907	0.58	98655
GO:0003723	FALSE	RNA binding	-8.832	3.223	0.929	0.307	-1
GO:1901135	FALSE	carbohydrate derivative metabolic process	-8.808	3	0.928	0.162	-1
GO:0016469	FALSE	proton-transporting two-sector ATPase complex	-8.735	1.724	0.813	0.067	-1
GO:0098803	TRUE	respiratory chain complex	-4.781	1.94	0.782	0.437	16469
GO:0045277	TRUE	respiratory chain complex IV	-4.127	1.342	0.8	0.852	16469
GO:0005751	TRUE	mitochondrial respiratory chain complex IV	-3.096	1.114	0.702	0.887	16469
GO:0045273	TRUE	respiratory chain complex II	-2.032	0.778	0.814	0.762	16469
GO:0048002	FALSE	antigen processing and presentation of peptide antigen	-8.552	2.286	0.952	0.394	-1
GO:0002474	TRUE	antigen processing and presentation of peptide antigen via MHC class I	-5.954	1.996	0.955	0.89	48002
GO:0042590	TRUE	antigen processing and presentation of exogenous peptide antigen via MHC class I	-4.688	1.908	0.956	0.872	48002
GO:0002504	TRUE	antigen processing and presentation of peptide or polysaccharide antigen via MHC class II	-3.832	2.013	0.955	0.894	48002
GO:0061024	FALSE	membrane organization	-8.519	2.96	0.968	0.242	-1
GO:0015078	FALSE	proton transmembrane transporter activity	-8.505	2.104	0.793	0	-1
GO:0008324	TRUE	cation transmembrane transporter activity	-5.219	2.805	0.784	0.742	15078
GO:0042625	TRUE	ATPase-coupled ion transmembrane transporter activity	-5.218	1.708	0.831	0.513	15078
GO:0015399	TRUE	primary active transmembrane transporter activity	-4.775	1.851	0.82	0.505	15078
GO:0015075	TRUE	ion transmembrane transporter activity	-4.293	2.981	0.787	0.844	15078
GO:0009678	TRUE	pyrophosphate hydrolysis-driven proton transmembrane transporter activity	-3.94	1.176	0.813	0.786	15078
GO:0046933	TRUE	proton-transporting ATP synthase activity, rotational mechanism	-3.488	1.322	0.701	0.809	15078
GO:0044769	TRUE	ATPase activity, coupled to transmembrane movement of ions, rotational mechanism	-3.022	1.362	0.831	0.477	15078
GO:0015252	TRUE	proton channel activity	-2.979	1.447	0.812	0.831	15078
GO:0015662	TRUE	ion transmembrane transporter activity, phosphorylative mechanism	-2.781	1.322	0.832	0.869	15078
GO:0042887	TRUE	amide transmembrane transporter activity	-2.476	1.763	0.834	0.495	15078
GO:0022803	TRUE	passive transmembrane transporter activity	-2.207	2.69	0.8	0.763	15078
GO:1904680	TRUE	peptide transmembrane transporter activity	-2.128	1.556	0.836	0.497	15078
GO:0022853	TRUE	active ion transmembrane transporter activity	-2.125	2.326	0.799	0.798	15078
GO:0015288	TRUE	porin activity	-2.032	0.778	0.856	0.403	15078
GO:0006119	FALSE	oxidative phosphorylation	-8.477	2.079	0.885	0.107	-1
GO:0019637	TRUE	organophosphate metabolic process	-8.468	2.95	0.891	0.495	6119
GO:0090407	TRUE	organophosphate biosynthetic process	-7.735	2.725	0.859	0.609	6119
GO:0022900	TRUE	electron transport chain	-7.522	2.228	0.913	0.77	6119
GO:0019693	TRUE	ribose phosphate metabolic process	-7.445	2.535	0.867	0.762	6119
GO:0006099	TRUE	tricarboxylic acid cycle	-5.819	1.544	0.916	0.661	6119
GO:0009060	TRUE	aerobic respiration	-5.763	1.892	0.915	0.851	6119
GO:0006740	TRUE	NADPH regeneration	-5.598	1.204	0.928	0.616	6119
GO:0045333	TRUE	cellular respiration	-5.565	2.199	0.91	0.793	6119
GO:0046390	TRUE	ribose phosphate biosynthetic process	-5.393	2.236	0.851	0.697	6119
GO:0015980	TRUE	energy derivation by oxidation of organic compounds	-5.216	2.348	0.91	0.823	6119
GO:1901293	TRUE	nucleoside phosphate biosynthetic process	-5.136	2.377	0.796	0.761	6119
GO:0022904	TRUE	respiratory electron transport chain	-4.947	2.033	0.912	0.901	6119
GO:0042773	TRUE	ATP synthesis coupled electron transport	-4.825	1.954	0.884	0.873	6119
GO:0009144	TRUE	purine nucleoside triphosphate metabolic process	-4.345	1.845	0.826	0.668	6119
GO:0009141	TRUE	nucleoside triphosphate metabolic process	-4.302	1.968	0.827	0.648	6119
GO:0009199	TRUE	ribonucleoside triphosphate metabolic process	-4.21	1.851	0.825	0.945	6119
GO:0009142	TRUE	nucleoside triphosphate biosynthetic process	-3.731	1.833	0.812	0.941	6119
GO:0009201	TRUE	ribonucleoside triphosphate biosynthetic process	-3.01	1.748	0.815	0.924	6119
GO:0006754	TRUE	ATP biosynthetic process	-2.898	1.591	0.798	0.932	6119
GO:0033865	TRUE	nucleoside bisphosphate metabolic process	-2.822	2.124	0.821	0.783	6119
GO:0009052	TRUE	pentose-phosphate shunt - non-oxidative branch	-2.587	0.845	0.886	0.846	6119
GO:0046939	TRUE	nucleotide phosphorylation	-2.568	1.778	0.917	0.501	6119
GO:0046031	TRUE	ADP metabolic process	-2.395	1.69	0.817	0.734	6119
GO:0009132	TRUE	nucleoside diphosphate metabolic process	-2.394	1.924	0.828	0.679	6119
GO:0019725	FALSE	cellular homeostasis	-8.441	2.933	0.937	0.032	-1
GO:0042592	TRUE	homeostatic process	-7.302	3.209	0.954	0.435	19725
GO:0006873	TRUE	cellular ion homeostasis	-5.274	2.808	0.929	0.686	19725
GO:0048878	TRUE	chemical homeostasis	-5.214	3.042	0.939	0.75	19725
GO:0045454	TRUE	cell redox homeostasis	-4.937	1.643	0.946	0.482	19725
GO:0045851	TRUE	pH reduction	-4.48	1.724	0.944	0.492	19725
GO:0090383	TRUE	phagosome acidification	-4.184	1.462	0.92	0.832	19725
GO:0050801	TRUE	ion homeostasis	-4.064	2.879	0.936	0.806	19725
GO:0032469	TRUE	endoplasmic reticulum calcium ion homeostasis	-3.764	1.415	0.948	0.502	19725
GO:0055065	TRUE	metal ion homeostasis	-3.515	2.788	0.933	0.904	19725
GO:0030004	TRUE	cellular monovalent inorganic cation homeostasis	-3.482	2.068	0.936	0.874	19725
GO:0055076	TRUE	transition metal ion homeostasis	-3.036	2.13	0.943	0.737	19725
GO:0046916	TRUE	cellular transition metal ion homeostasis	-2.965	2.053	0.939	0.729	19725
GO:0006885	TRUE	regulation of pH	-2.86	2.021	0.941	0.934	19725
GO:0009055	FALSE	electron transfer activity	-8.205	2.146	0.794	0.193	-1
GO:0016651	TRUE	oxidoreductase activity, acting on NAD(P)H	-5.43	2.037	0.804	0.608	9055
GO:0016614	TRUE	oxidoreductase activity, acting on CH-OH group of donors	-4.65	2.124	0.8	0.62	9055
GO:0016667	TRUE	oxidoreductase activity, acting on a sulfur group of donors	-3.639	1.778	0.813	0.573	9055
GO:0016627	TRUE	oxidoreductase activity, acting on the CH-CH group of donors	-3.316	1.778	0.813	0.573	9055
GO:0016655	TRUE	oxidoreductase activity, acting on NAD(P)H, quinone or similar compound as acceptor	-3.305	1.785	0.797	0.574	9055
GO:0016668	TRUE	oxidoreductase activity, acting on a sulfur group of donors, NAD(P) as acceptor	-3.096	1.114	0.809	0.782	9055
GO:0003954	TRUE	NADH dehydrogenase activity	-2.806	1.663	0.801	0.87	9055
GO:0016675	TRUE	oxidoreductase activity, acting on a heme group of donors	-2.671	1.447	0.823	0.534	9055
GO:0015036	TRUE	disulfide oxidoreductase activity	-2.319	1.623	0.808	0.851	9055
GO:0000104	TRUE	succinate dehydrogenase activity	-2.032	0.778	0.843	0.465	9055
GO:0004457	TRUE	lactate dehydrogenase activity	-2.032	0.845	0.841	0.471	9055
GO:0022613	FALSE	ribonucleoprotein complex biogenesis	-6.04	2.639	0.963	0.206	-1
GO:0065003	TRUE	protein-containing complex assembly	-8.098	3.109	0.954	0.785	22613
GO:0034622	TRUE	cellular protein-containing complex assembly	-6.007	2.911	0.956	0.482	22613
GO:0042254	TRUE	ribosome biogenesis	-4.896	2.481	0.959	0.42	22613
GO:0009607	FALSE	response to biotic stimulus	-7.887	3.153	0.965	0.132	-1
GO:0002682	FALSE	regulation of immune system process	-7.867	3.197	0.976	0.046	-1
GO:0012506	FALSE	vesicle membrane	-7.113	2.904	0.739	0.399	-1
GO:0072593	FALSE	reactive oxygen species metabolic process	-7.044	2.057	0.943	0.106	-1
GO:0072521	FALSE	purine-containing compound metabolic process	-6.797	2.554	0.888	0.387	-1
GO:0006629	FALSE	lipid metabolic process	-6.618	3.08	0.923	0.171	-1
GO:2000377	FALSE	regulation of reactive oxygen species metabolic process	-6.578	2.25	0.97	0.041	-1
GO:0008135	FALSE	translation factor activity, RNA binding	-6.571	1.94	0.873	0.003	-1
GO:0090079	TRUE	translation regulator activity, nucleic acid binding	-6.236	2.041	0.895	0.922	8135
GO:0045182	TRUE	translation regulator activity	-5.645	2.149	0.945	0.727	8135
GO:0003743	TRUE	translation initiation factor activity	-5.56	1.716	0.878	0.906	8135
GO:0019001	FALSE	guanyl nucleotide binding	-3.461	2.604	0.882	0.366	-1
GO:0032553	TRUE	ribonucleotide binding	-6.296	3.281	0.863	0.621	19001
GO:0030554	TRUE	adenyl nucleotide binding	-4.29	3.192	0.864	0.8	19001
GO:0019003	TRUE	GDP binding	-3.381	1.881	0.889	0.433	19001
GO:0050660	TRUE	flavin adenine dinucleotide binding	-2.951	1.919	0.89	0.409	19001
GO:0044242	FALSE	cellular lipid catabolic process	-6.262	2.303	0.862	0.113	-1
GO:0044255	TRUE	cellular lipid metabolic process	-5.424	2.983	0.881	0.794	44242
GO:0016236	TRUE	macroautophagy	-4.903	2.241	0.902	0.455	44242
GO:0016042	TRUE	lipid catabolic process	-4.649	2.476	0.868	0.586	44242
GO:0019377	TRUE	glycolipid catabolic process	-4.595	1.204	0.856	0.695	44242
GO:0016052	TRUE	carbohydrate catabolic process	-4.536	2.064	0.891	0.44	44242
GO:0046466	TRUE	membrane lipid catabolic process	-4.452	1.591	0.876	0.756	44242
GO:1901565	TRUE	organonitrogen compound catabolic process	-4.086	3.03	0.865	0.69	44242
GO:0019321	TRUE	pentose metabolic process	-3.743	1.204	0.887	0.586	44242
GO:0031146	TRUE	SCF-dependent proteasomal ubiquitin-dependent protein catabolic process	-3.715	1.968	0.88	0.43	44242
GO:0008610	TRUE	lipid biosynthetic process	-3.575	2.77	0.861	0.67	44242
GO:0031145	TRUE	anaphase-promoting complex-dependent catabolic process	-3.54	1.924	0.881	0.744	44242
GO:0009057	TRUE	macromolecule catabolic process	-3.495	3.016	0.878	0.742	44242
GO:0046514	TRUE	ceramide catabolic process	-3.418	1.322	0.846	0.885	44242
GO:0005996	TRUE	monosaccharide metabolic process	-3.367	2.248	0.862	0.735	44242
GO:0030163	TRUE	protein catabolic process	-3.351	2.831	0.863	0.628	44242
GO:0046365	TRUE	monosaccharide catabolic process	-3.343	1.763	0.844	0.713	44242
GO:0046364	TRUE	monosaccharide biosynthetic process	-3.25	1.732	0.858	0.791	44242
GO:0006694	TRUE	steroid biosynthetic process	-3.165	2.093	0.859	0.531	44242
GO:0006687	TRUE	glycosphingolipid metabolic process	-3.03	1.82	0.859	0.798	44242
GO:0044257	TRUE	cellular protein catabolic process	-2.96	2.797	0.858	0.809	44242
GO:0010498	TRUE	proteasomal protein catabolic process	-2.902	2.534	0.865	0.861	44242
GO:0006672	TRUE	ceramide metabolic process	-2.86	1.968	0.857	0.857	44242
GO:0044265	TRUE	cellular macromolecule catabolic process	-2.718	2.957	0.871	0.857	44242
GO:0008202	TRUE	steroid metabolic process	-2.681	2.408	0.878	0.603	44242
GO:0036503	TRUE	ERAD pathway	-2.65	1.959	0.808	0.735	44242
GO:0061724	TRUE	lipophagy	-2.587	0.477	0.932	0.591	44242
GO:0006689	TRUE	ganglioside catabolic process	-2.587	0.903	0.838	0.823	44242
GO:0016125	TRUE	sterol metabolic process	-2.562	2.13	0.875	0.849	44242
GO:0006665	TRUE	sphingolipid metabolic process	-2.518	2.21	0.878	0.881	44242
GO:0006720	TRUE	isoprenoid metabolic process	-2.487	2.152	0.9	0.593	44242
GO:0030258	TRUE	lipid modification	-2.478	2.365	0.895	0.626	44242
GO:0009313	TRUE	oligosaccharide catabolic process	-2.374	1.146	0.908	0.773	44242
GO:0045296	FALSE	cadherin binding	-6.082	2.512	0.996	0	-1
GO:0006739	FALSE	NADP metabolic process	-6.072	1.491	0.954	0.083	-1
GO:0005215	FALSE	transporter activity	-5.986	3.074	1	0	-1
GO:0070469	FALSE	respirasome	-5.906	2.013	0.952	0.072	-1
GO:0006979	FALSE	response to oxidative stress	-4.756	2.582	0.956	0.292	-1
GO:0006952	TRUE	defense response	-5.885	3.146	0.948	0.406	6979
GO:0051656	FALSE	establishment of organelle localization	-5.658	2.59	0.909	0.396	-1
GO:0032418	TRUE	lysosome localization	-3.206	1.681	0.933	0.669	51656
GO:0017144	FALSE	drug metabolic process	-5.654	1.663	0.947	0.096	-1
GO:0097237	FALSE	cellular response to toxic substance	-5.495	2.053	0.933	0.143	-1
GO:0098754	TRUE	detoxification	-4.182	2.114	0.946	0.859	97237
GO:1990748	TRUE	cellular detoxification	-3.779	2.025	0.934	0.842	97237
GO:0030684	FALSE	preribosome	-5.43	1.898	0.885	0.153	-1
GO:0033290	TRUE	eukaryotic 48S preinitiation complex	-3.418	1.204	0.871	0.507	30684
GO:0070993	TRUE	translation preinitiation complex	-2.89	1.279	0.869	0.515	30684
GO:0030687	TRUE	preribosome, large subunit precursor	-2.299	1.38	0.894	0.525	30684
GO:0043620	FALSE	regulation of DNA-templated transcription in response to stress	-5.418	2.064	0.919	0.147	-1
GO:0062197	TRUE	cellular response to chemical stress	-4.827	2.449	0.919	0.465	43620
GO:0034976	TRUE	response to endoplasmic reticulum stress	-4.582	2.412	0.941	0.51	43620
GO:0051156	FALSE	glucose 6-phosphate metabolic process	-5.402	1.362	0.896	0.341	-1
GO:1901657	TRUE	glycosyl compound metabolic process	-4.6	2.117	0.907	0.468	51156
GO:1901137	TRUE	carbohydrate derivative biosynthetic process	-4.394	2.782	0.865	0.655	51156
GO:0016137	TRUE	glycoside metabolic process	-2.781	1.362	0.914	0.406	51156
GO:0006487	TRUE	protein N-linked glycosylation	-2.584	1.875	0.868	0.523	51156
GO:0009116	TRUE	nucleoside metabolic process	-2.584	2.021	0.812	0.825	51156
GO:1901658	TRUE	glycosyl compound catabolic process	-2.472	1.681	0.876	0.882	51156
GO:0016139	TRUE	glycoside catabolic process	-2.374	1.079	0.889	0.694	51156
GO:1905368	FALSE	peptidase complex	-5.375	1.973	0.885	0.162	-1
GO:1905369	TRUE	endopeptidase complex	-5.114	1.845	0.87	0.438	1905368
GO:0022624	TRUE	proteasome accessory complex	-3.318	1.415	0.869	0.864	1905368
GO:1990204	TRUE	oxidoreductase complex	-2.985	2.049	0.883	0.458	1905368
GO:0031597	TRUE	cytosolic proteasome complex	-2.056	0.845	0.864	0.774	1905368
GO:0002831	FALSE	regulation of response to biotic stimulus	-5.365	2.617	0.955	0.307	-1
GO:0098657	FALSE	import into cell	-5.332	2.258	0.939	0.27	-1
GO:0071453	FALSE	cellular response to oxygen levels	-5.328	2.324	0.93	0.326	-1
GO:0061418	TRUE	regulation of transcription from RNA polymerase II promoter in response to hypoxia	-4.383	1.892	0.9	0.77	71453
GO:0070482	TRUE	response to oxygen levels	-3.892	2.565	0.967	0.623	71453
GO:0051082	FALSE	unfolded protein binding	-5.305	2.083	0.997	0.014	-1
GO:0080134	FALSE	regulation of response to stress	-5.214	3.13	0.947	0.384	-1
GO:0032101	TRUE	regulation of response to external stimulus	-4.2	2.995	0.95	0.413	80134
GO:0048585	TRUE	negative regulation of response to stimulus	-2.644	3.197	0.934	0.452	80134
GO:1901698	FALSE	response to nitrogen compound	-5.204	3.018	0.937	0.342	-1
GO:1901700	TRUE	response to oxygen-containing compound	-4.628	3.18	0.934	0.411	1901698
GO:1901988	FALSE	negative regulation of cell cycle phase transition	-5.069	2.367	0.954	0.043	-1
GO:1902750	TRUE	negative regulation of cell cycle G2/M phase transition	-5.166	2.033	0.958	0.831	1901988
GO:0010948	TRUE	negative regulation of cell cycle process	-3.588	2.513	0.954	0.804	1901988
GO:1902749	TRUE	regulation of cell cycle G2/M phase transition	-2.654	2.336	0.965	0.823	1901988
GO:0045930	TRUE	negative regulation of mitotic cell cycle	-2.413	2.459	0.955	0.825	1901988
GO:0031347	FALSE	regulation of defense response	-5.101	2.814	0.948	0.328	-1
GO:0009743	FALSE	response to carbohydrate	-3.15	2.215	0.935	0.307	-1
GO:1901701	TRUE	cellular response to oxygen-containing compound	-5.027	3.012	0.911	0.598	9743
GO:0006457	FALSE	protein folding	-4.9	2.364	0.996	0.004	-1
GO:0038061	FALSE	NIK/NF-kappaB signaling	-4.879	1.908	0.943	0.201	-1
GO:0019722	TRUE	calcium-mediated signaling	-2.49	2.196	0.939	0.441	38061
GO:1903513	FALSE	endoplasmic reticulum to cytosol transport	-4.795	1.255	0.929	0.207	-1
GO:0010035	FALSE	response to inorganic substance	-4.765	2.711	0.943	0.253	-1
GO:0043902	FALSE	positive regulation of multi-organism process	-4.76	1.301	0.97	0.027	-1
GO:0016874	FALSE	ligase activity	-4.71	2.236	0.906	0.198	-1
GO:2000106	FALSE	regulation of leukocyte apoptotic process	-2.54	1.903	0.978	0.038	-1
GO:0060548	TRUE	negative regulation of cell death	-4.602	2.982	0.959	0.527	2000106
GO:0061645	FALSE	endocytic patch	-4.595	2.785	0.939	0.052	-1
GO:1990904	FALSE	ribonucleoprotein complex	-4.526	2.833	0.886	0.202	-1
GO:0045259	FALSE	proton-transporting ATP synthase complex	-4.452	1.38	0.77	0.391	-1
GO:0033176	TRUE	proton-transporting V-type ATPase complex	-4.184	1.447	0.767	0.887	45259
GO:0033178	TRUE	proton-transporting two-sector ATPase complex, catalytic domain	-4.076	1.279	0.774	0.86	45259
GO:0033180	TRUE	proton-transporting V-type ATPase, V1 domain	-3.096	1	0.784	0.819	45259
GO:0000276	TRUE	mitochondrial proton-transporting ATP synthase complex, coupling factor F(o)	-2.173	1.079	0.677	0.83	45259
GO:0045263	TRUE	proton-transporting ATP synthase complex, coupling factor F(o)	-2.173	1.176	0.769	0.915	45259
GO:0033177	TRUE	proton-transporting two-sector ATPase complex, proton-transporting domain	-2.139	1.398	0.769	0.889	45259
GO:0032635	FALSE	interleukin-6 production	-4.363	0.778	0.94	0.071	-1
GO:0032602	TRUE	chemokine production	-2.408	0.903	0.939	0.67	32635
GO:0010941	FALSE	regulation of cell death	-4.354	3.204	0.974	0.059	-1
GO:0097190	FALSE	apoptotic signaling pathway	-4.352	2.436	0.93	0.233	-1
GO:0097193	TRUE	intrinsic apoptotic signaling pathway	-3.672	2.158	0.932	0.627	97190
GO:1901699	FALSE	cellular response to nitrogen compound	-2.925	2.803	0.915	0.4	-1
GO:0034097	TRUE	response to cytokine	-4.334	3.027	0.928	0.518	-1
GO:0051049	TRUE	regulation of transport	-3.012	3.23	0.943	0.594	-1
GO:1901652	TRUE	response to peptide	-2.56	2.666	0.921	0.765	1901699
GO:0009636	FALSE	response to toxic substance	-4.322	2.364	0.948	0.276	-1
GO:0003924	FALSE	GTPase activity	-3.172	2.508	0.869	0.215	-1
GO:0016817	TRUE	hydrolase activity, acting on acid anhydrides	-4.265	2.965	0.863	0.475	3924
GO:0016887	TRUE	ATPase activity	-2.262	2.693	0.864	0.759	3924
GO:1901532	FALSE	regulation of hematopoietic progenitor cell differentiation	-4.253	1.954	0.973	0.038	-1
GO:2000736	TRUE	regulation of stem cell differentiation	-3.841	2.053	0.972	0.432	1901532
GO:0006839	FALSE	mitochondrial transport	-4.24	2.36	0.937	0.278	-1
GO:0050839	FALSE	cell adhesion molecule binding	-4.207	2.727	0.996	0.017	-1
GO:0042407	FALSE	cristae formation	-4.194	1.505	0.957	0.262	-1
GO:0007006	TRUE	mitochondrial membrane organization	-3.742	2.137	0.952	0.637	42407
GO:0007007	TRUE	inner mitochondrial membrane organization	-3.487	1.724	0.955	0.794	42407
GO:0010324	TRUE	membrane invagination	-3.145	2.17	0.962	0.506	42407
GO:0006626	TRUE	protein targeting to mitochondrion	-2.732	1.756	0.867	0.673	42407
GO:1990542	TRUE	mitochondrial transmembrane transport	-2.646	2.029	0.926	0.79	42407
GO:0006521	FALSE	regulation of cellular amino acid metabolic process	-4.037	1.792	0.97	0.138	-1
GO:0010565	TRUE	regulation of cellular ketone metabolic process	-2.606	2.248	0.968	0.711	6521
GO:0006790	FALSE	sulfur compound metabolic process	-4.022	2.567	0.935	0.122	-1
GO:0090175	FALSE	regulation of establishment of planar polarity	-4.015	2.057	0.973	0.337	-1
GO:0007015	FALSE	actin filament organization	-3.999	2.428	0.957	0.333	-1
GO:0008154	TRUE	actin polymerization or depolymerization	-3.912	1.778	0.962	0.707	7015
GO:0030041	TRUE	actin filament polymerization	-3.679	1.544	0.952	0.67	7015
GO:0005975	FALSE	carbohydrate metabolic process	-3.976	2.668	0.931	0.143	-1
GO:0090382	FALSE	phagosome maturation	-3.94	1.663	0.97	0.272	-1
GO:0071241	FALSE	cellular response to inorganic substance	-3.927	2.334	0.928	0.35	-1
GO:0010038	TRUE	response to metal ion	-3.414	2.547	0.939	0.826	71241
GO:0043021	FALSE	ribonucleoprotein complex binding	-3.851	2.13	0.964	0.003	-1
GO:0019865	TRUE	immunoglobulin binding	-3.415	1.398	0.968	0.434	43021
GO:0043022	TRUE	ribosome binding	-3.03	1.771	0.957	0.47	43021
GO:0043023	TRUE	ribosomal large subunit binding	-2.374	1.114	0.96	0.746	43021
GO:0019867	FALSE	outer membrane	-3.815	2.35	0.949	0.079	-1
GO:0060218	FALSE	hematopoietic stem cell differentiation	-3.777	1.204	0.955	0.298	-1
GO:0030099	TRUE	myeloid cell differentiation	-3.431	2.33	0.943	0.589	60218
GO:0002573	TRUE	myeloid leukocyte differentiation	-3.316	2.037	0.946	0.711	60218
GO:0002244	TRUE	hematopoietic progenitor cell differentiation	-2.694	1.886	0.948	0.686	60218
GO:0062012	FALSE	regulation of small molecule metabolic process	-3.776	2.624	0.97	0.142	-1
GO:0006458	FALSE	'de novo' protein folding	-3.716	1.643	0.994	0.004	-1
GO:0051085	TRUE	chaperone cofactor-dependent protein refolding	-2.476	1.544	0.994	0.699	6458
GO:0008144	FALSE	drug binding	-3.695	1.813	0.998	0.002	-1
GO:0002224	FALSE	toll-like receptor signaling pathway	-3.679	2.017	0.941	0.207	-1
GO:0048029	FALSE	monosaccharide binding	-3.658	1.833	0.914	0.002	-1
GO:0005536	TRUE	glucose binding	-2.056	1.041	0.925	0.634	48029
GO:0042802	FALSE	identical protein binding	-3.653	3.285	0.995	0.022	-1
GO:0031252	FALSE	cell leading edge	-3.651	2.616	1	0	-1
GO:0050878	FALSE	regulation of body fluid levels	-3.633	2.686	0.96	0.356	-1
GO:0070498	FALSE	interleukin-1-mediated signaling pathway	-3.63	1.982	0.906	0.301	-1
GO:0070555	TRUE	response to interleukin-1	-2.654	2.288	0.938	0.544	70498
GO:0070671	TRUE	response to interleukin-12	-2.54	1.699	0.946	0.477	70498
GO:0033238	FALSE	regulation of cellular amine metabolic process	-3.602	1.886	0.972	0.149	-1
GO:0009308	FALSE	amine metabolic process	-3.585	2.017	0.928	0.095	-1
GO:0043270	FALSE	positive regulation of ion transport	-3.517	2.818	0.922	0.138	-1
GO:0044070	TRUE	regulation of anion transport	-3.343	2.919	0.939	0.766	43270
GO:0051050	TRUE	positive regulation of transport	-3.037	2.943	0.925	0.674	43270
GO:0043269	TRUE	regulation of ion transport	-2.894	3.11	0.937	0.754	43270
GO:1903789	TRUE	regulation of amino acid transmembrane transport	-2.587	1.114	0.956	0.46	43270
GO:0002036	TRUE	regulation of L-glutamate import across plasma membrane	-2.587	0.845	0.958	0.829	43270
GO:0050764	TRUE	regulation of phagocytosis	-2.487	1.964	0.948	0.496	43270
GO:1903793	TRUE	positive regulation of anion transport	-2.472	2.679	0.924	0.828	43270
GO:0017157	TRUE	regulation of exocytosis	-2.451	2.301	0.942	0.707	43270
GO:0005850	FALSE	eukaryotic translation initiation factor 2 complex	-3.45	0.778	0.899	0.124	-1
GO:0016272	FALSE	prefoldin complex	-3.45	0.903	0.922	0.127	-1
GO:0097066	FALSE	response to thyroid hormone	-3.418	1.38	0.948	0.186	-1
GO:0009725	TRUE	response to hormone	-2.828	2.891	0.926	0.483	97066
GO:0032870	TRUE	cellular response to hormone stimulus	-2.771	2.707	0.914	0.707	97066
GO:0032868	TRUE	response to insulin	-2.534	2.36	0.922	0.757	97066
GO:1901653	TRUE	cellular response to peptide	-2.497	2.516	0.908	0.852	97066
GO:0001738	FALSE	morphogenesis of a polarized epithelium	-3.404	1.653	0.995	0	-1
GO:0009628	FALSE	response to abiotic stimulus	-3.392	3.05	0.966	0.152	-1
GO:0023056	FALSE	positive regulation of signaling	-3.375	3.224	0.949	0.341	-1
GO:0023057	TRUE	negative regulation of signaling	-2.899	3.124	0.959	0.544	23056
GO:1901567	FALSE	fatty acid derivative binding	-3.37	1.362	0.998	0.002	-1
GO:0002221	FALSE	pattern recognition receptor signaling pathway	-3.333	2.114	0.943	0.212	-1
GO:2000378	FALSE	negative regulation of reactive oxygen species metabolic process	-3.316	1.74	0.963	0.19	-1
GO:0000287	FALSE	magnesium ion binding	-3.316	2.336	0.983	0.003	-1
GO:0019674	FALSE	NAD metabolic process	-3.145	1.672	0.953	0.087	-1
GO:1902494	FALSE	catalytic complex	-3.144	3.151	0.877	0.333	-1
GO:0016209	FALSE	antioxidant activity	-3.129	1.944	0.998	0.003	-1
GO:0061919	FALSE	process utilizing autophagic mechanism	-3.105	2.461	0.996	0.005	-1
GO:0035383	FALSE	thioester metabolic process	-3.074	1.991	0.937	0.104	-1
GO:0043900	FALSE	regulation of multi-organism process	-3.055	1.724	0.984	0.029	-1
GO:1901615	FALSE	organic hydroxy compound metabolic process	-2.983	2.669	0.935	0.143	-1
GO:0005730	FALSE	nucleolus	-2.956	2.99	0.902	0.277	-1
GO:0005811	FALSE	lipid droplet	-2.951	1.982	0.957	0.034	-1
GO:0033628	FALSE	regulation of cell adhesion mediated by integrin	-2.89	1.69	0.98	0.036	-1
GO:0050865	FALSE	regulation of cell activation	-2.87	2.806	0.977	0.049	-1
GO:0035690	FALSE	cellular response to drug	-2.869	1.792	0.942	0.288	-1
GO:0032271	FALSE	regulation of protein polymerization	-2.765	2.358	0.958	0.043	-1
GO:0034314	TRUE	Arp2/3 complex-mediated actin nucleation	-2.822	1.322	0.902	0.644	32271
GO:1902745	TRUE	positive regulation of lamellipodium organization	-2.781	1.58	0.948	0.927	32271
GO:0010592	TRUE	positive regulation of lamellipodium assembly	-2.722	1.477	0.946	0.509	32271
GO:0046696	FALSE	lipopolysaccharide receptor complex	-2.801	0.778	0.838	0.349	-1
GO:0050817	FALSE	coagulation	-2.796	2.47	0.993	0.098	-1
GO:0032755	FALSE	positive regulation of interleukin-6 production	-2.788	1.924	0.947	0.181	-1
GO:0005791	FALSE	rough endoplasmic reticulum	-2.788	1.886	0.864	0.247	-1
GO:0031227	FALSE	intrinsic component of endoplasmic reticulum membrane	-2.782	2.22	0.776	0.394	-1
GO:0030867	TRUE	rough endoplasmic reticulum membrane	-2.139	1.431	0.791	0.468	31227
GO:0031639	FALSE	plasminogen activation	-2.781	1.041	0.926	0.245	-1
GO:0005852	FALSE	eukaryotic translation initiation factor 3 complex	-2.781	1.255	0.89	0.135	-1
GO:0001891	FALSE	phagocytic cup	-2.781	1.447	0.949	0.147	-1
GO:0031668	FALSE	cellular response to extracellular stimulus	-2.779	2.356	0.952	0.205	-1
GO:0035966	FALSE	response to topologically incorrect protein	-2.755	2.276	0.934	0.329	-1
GO:0035567	FALSE	non-canonical Wnt signaling pathway	-2.752	2.114	0.937	0.335	-1
GO:0051087	FALSE	chaperone binding	-2.719	2.009	0.997	0.014	-1
GO:0016776	FALSE	phosphotransferase activity, phosphate group as acceptor	-2.676	1.613	0.909	0.167	-1
GO:0031329	FALSE	regulation of cellular catabolic process	-2.486	2.927	0.958	0.185	-1
GO:0061013	TRUE	regulation of mRNA catabolic process	-2.667	2.324	0.961	0.725	31329
GO:0016241	TRUE	regulation of macroautophagy	-2.491	2.207	0.964	0.7	31329
GO:0009894	FALSE	regulation of catabolic process	-2.657	3.002	0.967	0.201	-1
GO:0001726	FALSE	ruffle	-2.647	2.248	0.953	0	-1
GO:0032587	TRUE	ruffle membrane	-2.474	1.987	0.902	0.751	1726
GO:0030027	TRUE	lamellipodium	-2.43	2.294	0.953	0.809	1726
GO:0031256	TRUE	leading edge membrane	-2.148	2.243	0.897	0.799	1726
GO:0030660	FALSE	Golgi-associated vesicle membrane	-2.646	1.724	0.743	0.399	-1
GO:0046654	FALSE	tetrahydrofolate biosynthetic process	-2.587	0.903	0.897	0.248	-1
GO:0033622	FALSE	integrin activation	-2.587	1	0.971	0.29	-1
GO:0010756	FALSE	positive regulation of plasminogen activation	-2.587	0.845	0.96	0.395	-1
GO:0019238	FALSE	cyclohydrolase activity	-2.587	0.778	0.911	0.272	-1
GO:1903578	FALSE	regulation of ATP metabolic process	-2.584	2.072	0.974	0.123	-1
GO:0043090	FALSE	amino acid import	-2.534	1.602	0.928	0.329	-1
GO:0006508	FALSE	proteolysis	-2.527	3.104	0.899	0.226	-1
GO:0044839	FALSE	cell cycle G2/M phase transition	-2.514	2.143	0.992	0.004	-1
GO:0016050	FALSE	vesicle organization	-2.497	2.491	0.964	0.34	-1
GO:0044183	FALSE	protein folding chaperone	-2.476	1.568	0.998	0.003	-1
GO:0070069	FALSE	cytochrome complex	-2.472	1.556	0.912	0.143	-1
GO:0030246	FALSE	carbohydrate binding	-2.45	2.43	0.998	0.003	-1
GO:0050849	FALSE	negative regulation of calcium-mediated signaling	-2.422	1.301	0.955	0.217	-1
GO:0043248	FALSE	proteasome assembly	-2.422	1.176	0.969	0.331	-1
GO:0034105	FALSE	positive regulation of tissue remodeling	-2.422	1.079	0.968	0.375	-1
GO:0005885	FALSE	Arp2/3 protein complex	-2.422	1	0.878	0.326	-1
GO:0038187	FALSE	pattern recognition receptor activity	-2.422	1.38	1	0	-1
GO:0005884	TRUE	actin filament	-2.395	2.064	0.944	0.553	5885
GO:0098552	FALSE	side of membrane	-2.411	2.801	0.943	0.09	-1
GO:0015629	FALSE	actin cytoskeleton	-2.393	2.703	0.942	0.205	-1
GO:0009719	FALSE	response to endogenous stimulus	-2.389	3.139	0.965	0.158	-1
GO:0010608	FALSE	posttranscriptional regulation of gene expression	-2.38	2.762	0.966	0.223	-1
GO:0006983	FALSE	ER overload response	-2.374	1.114	0.932	0.346	-1
GO:0071949	FALSE	FAD binding	-2.318	1.531	0.898	0.372	-1
GO:0000062	FALSE	fatty-acyl-CoA binding	-2.318	1.342	0.91	0.381	-1
GO:0016879	FALSE	ligase activity, forming carbon-nitrogen bonds	-2.23	1.716	0.884	0.172	-1
GO:0016875	TRUE	ligase activity, forming carbon-oxygen bonds	-2.11	1.623	0.886	0.772	16879
GO:0046983	FALSE	protein dimerization activity	-2.225	3.006	0.996	0.025	-1
GO:0016765	FALSE	transferase activity, transferring alkyl or aryl (other than methyl) groups	-2.179	1.785	0.906	0.305	-1
GO:0042611	FALSE	MHC protein complex	-2.173	1.447	0.812	0.396	-1
GO:0042613	TRUE	MHC class II protein complex	-2.056	1.255	0.819	0.466	42611
GO:0005484	FALSE	SNAP receptor activity	-2.139	1.568	0.998	0.003	-1
GO:0070003	FALSE	threonine-type peptidase activity	-2.128	1.415	0.884	0.314	-1
GO:0070008	TRUE	serine-type exopeptidase activity	-2.032	1.041	0.891	0.458	70003
GO:0030055	FALSE	cell-substrate junction	-2.119	2.63	1	0	-1
GO:0031300	FALSE	intrinsic component of organelle membrane	-2.119	2.605	0.844	0.352	-1
GO:0033293	FALSE	monocarboxylic acid binding	-2.11	1.903	0.97	0.149	-1
GO:0033218	FALSE	amide binding	-2.106	2.603	0.998	0.003	-1
GO:0000803	FALSE	sex chromosome	-2.056	1.415	0.962	0.153	-1
GO:0048038	FALSE	quinone binding	-2.056	1.279	0.998	0.002	-1
GO:0004576	FALSE	oligosaccharyl transferase activity	-2.056	0.845	0.92	0.255	-1
GO:0070279	FALSE	vitamin B6 binding	-2.046	1.748	0.91	0.302	-1
GO:0048471	FALSE	perinuclear region of cytoplasm	-2.025	2.856	0.953	0.054	-1

## Sheet: LUAD_norm_covid_GO_K9_CL4_tiny_
TermID	Eliminated	Name	Value	LogSize	Uniqueness	Dispensability	Representative
GO:0045948	FALSE	positive regulation of translational initiation	-3.791	1.491	0.885	0	-1
GO:0006446	TRUE	regulation of translational initiation	-2.626	1.908	0.907	0.629	45948
GO:0032056	TRUE	positive regulation of translation in response to stress	-2.382	0.954	0.878	0.693	45948
GO:0032727	TRUE	positive regulation of interferon-alpha production	-2.156	1.362	0.935	0.403	45948
GO:0005543	FALSE	phospholipid binding	-3.736	2.658	0.64	0	-1
GO:0035091	TRUE	phosphatidylinositol binding	-3.361	2.408	0.615	0.756	5543
GO:0070273	TRUE	phosphatidylinositol-4-phosphate binding	-3.113	1.477	0.662	0.594	5543
GO:0001786	TRUE	phosphatidylserine binding	-2.496	1.792	0.646	0.641	5543
GO:0000139	FALSE	Golgi membrane	-3.528	2.889	0.499	0	-1
GO:0005797	TRUE	Golgi medial cisterna	-2.092	1.079	0.65	0.547	139
GO:0010008	TRUE	endosome membrane	-2.072	2.708	0.635	0.567	139
GO:0048193	FALSE	Golgi vesicle transport	-3.369	2.565	0.839	0	-1
GO:0006892	TRUE	post-Golgi vesicle-mediated transport	-2.011	2.004	0.856	0.435	48193
GO:0033365	FALSE	protein localization to organelle	-2.491	2.879	0.803	0.219	-1
GO:0070727	TRUE	cellular macromolecule localization	-3.323	3.206	0.793	0.606	33365
GO:0034067	TRUE	protein localization to Golgi apparatus	-2.588	1.491	0.853	0.46	33365
GO:0046907	TRUE	intracellular transport	-2.087	3.171	0.778	0.611	33365
GO:0055075	FALSE	potassium ion homeostasis	-3.3	1.477	0.97	0.016	-1
GO:0031984	FALSE	organelle subcompartment	-2.839	3.25	0.934	0.051	-1
GO:0009235	FALSE	cobalamin metabolic process	-2.833	1.342	0.881	0.003	-1
GO:0008289	FALSE	lipid binding	-2.747	2.894	0.996	0.003	-1
GO:0032781	FALSE	positive regulation of ATPase activity	-2.711	1.771	0.937	0.017	-1
GO:0031584	TRUE	activation of phospholipase D activity	-2.382	0.845	0.943	0.438	32781
GO:0043462	TRUE	regulation of ATPase activity	-2.147	1.919	0.941	0.438	32781
GO:0009062	FALSE	fatty acid catabolic process	-2.503	1.954	0.759	0.364	-1
GO:0072329	TRUE	monocarboxylic acid catabolic process	-2.626	2.061	0.796	0.835	9062
GO:0019626	TRUE	short-chain fatty acid catabolic process	-2.588	1	0.787	0.779	9062
GO:0001561	TRUE	fatty acid alpha-oxidation	-2.382	1	0.787	0.779	9062
GO:0046459	TRUE	short-chain fatty acid metabolic process	-2.282	1.255	0.807	0.645	9062
GO:0006658	TRUE	phosphatidylserine metabolic process	-2.043	1.568	0.874	0.481	9062
GO:0006829	FALSE	zinc ion transport	-2.588	1.447	0.89	0.201	-1
GO:0071494	FALSE	cellular response to UV-C	-2.382	0.845	0.986	0.003	-1
GO:0001886	FALSE	endothelial cell morphogenesis	-2.382	1.146	0.997	0.003	-1
GO:0006930	FALSE	substrate-dependent cell migration cell extension	-2.382	1	0.911	0.134	-1
GO:0015379	FALSE	potassium:chloride symporter activity	-2.382	1	0.824	0	-1
GO:0072341	FALSE	modified amino acid binding	-2.382	1.973	0.997	0.003	-1
GO:0015377	TRUE	cation:chloride symporter activity	-2.092	1.255	0.824	0.92	15379
GO:0016482	FALSE	cytosolic transport	-2.226	2.182	0.817	0.377	-1
GO:0042147	TRUE	retrograde transport endosome to Golgi	-2.341	1.978	0.803	0.455	16482
GO:0010743	FALSE	regulation of macrophage derived foam cell differentiation	-2.156	1.505	0.988	0.027	-1
GO:0017101	FALSE	aminoacyl-tRNA synthetase multienzyme complex	-2.156	1.079	0.981	0.01	-1
GO:0009597	FALSE	detection of virus	-2.092	0.845	0.991	0.05	-1
GO:0002372	FALSE	myeloid dendritic cell cytokine production	-2.092	0.301	0.965	0.058	-1
GO:0070410	FALSE	co-SMAD binding	-2.092	1.079	0.995	0.002	-1
GO:0008234	FALSE	cysteine-type peptidase activity	-2.088	2.248	0.999	0.003	-1
GO:0019904	FALSE	protein domain specific binding	-2.061	2.829	0.994	0.012	-1
GO:0006884	FALSE	cell volume homeostasis	-2.043	1.477	0.959	0.34	-1
GO:0046323	FALSE	glucose import	-2.002	1.204	0.893	0.227	-1

## Sheet: LUAD_norm_covid_GO_K9_CL5_tiny_
	Eliminated	Name	Value	LogSize	Uniqueness	Dispensability	Representative
GO:0019221	FALSE	cytokine-mediated signaling pathway	-13.786	2.829	0.849	0	-1
GO:0034097	TRUE	response to cytokine	-13.224	3.027	0.917	0.512	19221
GO:0002237	TRUE	response to molecule of bacterial origin	-8.965	2.507	0.896	0.417	19221
GO:0071216	TRUE	cellular response to biotic stimulus	-8.23	2.316	0.931	0.549	19221
GO:0009617	TRUE	response to bacterium	-6.812	2.846	0.913	0.65	19221
GO:0098542	TRUE	defense response to other organism	-6.199	3.01	0.884	0.796	19221
GO:1990868	TRUE	response to chemokine	-6.198	1.949	0.928	0.618	19221
GO:0034612	TRUE	response to tumor necrosis factor	-5.242	2.428	0.92	0.709	19221
GO:0033993	TRUE	response to lipid	-4.59	2.893	0.92	0.475	19221
GO:0070555	TRUE	response to interleukin-1	-4.538	2.288	0.922	0.68	19221
GO:0045087	TRUE	innate immune response	-4.46	2.922	0.778	0.748	19221
GO:0031663	TRUE	lipopolysaccharide-mediated signaling pathway	-3.754	1.544	0.87	0.605	19221
GO:0009615	TRUE	response to virus	-3.701	2.487	0.921	0.583	19221
GO:0001562	TRUE	response to protozoan	-3.024	1.38	0.938	0.442	19221
GO:0033209	TRUE	tumor necrosis factor-mediated signaling pathway	-2.945	2.097	0.873	0.665	19221
GO:0071396	TRUE	cellular response to lipid	-2.872	2.664	0.91	0.518	19221
GO:0038145	TRUE	macrophage colony-stimulating factor signaling pathway	-2.864	0.699	0.905	0.47	19221
GO:0036005	TRUE	response to macrophage colony-stimulating factor	-2.724	0.954	0.941	0.483	19221
GO:0070498	TRUE	interleukin-1-mediated signaling pathway	-2.435	1.982	0.876	0.644	19221
GO:0009991	TRUE	response to extracellular stimulus	-2.353	2.67	0.926	0.452	19221
GO:0071496	TRUE	cellular response to external stimulus	-2.294	2.47	0.929	0.426	19221
GO:0019730	TRUE	antimicrobial humoral response	-2.217	2.107	0.836	0.526	19221
GO:0001775	FALSE	cell activation	-13.281	3.027	0.998	0.006	-1
GO:0006954	FALSE	inflammatory response	-13.218	2.69	0.93	0.117	-1
GO:0006952	TRUE	defense response	-11.379	3.146	0.935	0.423	6954
GO:0150076	TRUE	neuroinflammatory response	-3.806	0.845	0.948	0.405	6954
GO:0006953	TRUE	acute-phase response	-3.661	1.591	0.938	0.494	6954
GO:0061900	TRUE	glial cell activation	-3.564	2.199	0.866	0.643	6954
GO:0002269	TRUE	leukocyte activation involved in inflammatory response	-3.321	2.236	0.804	0.747	6954
GO:0002526	TRUE	acute inflammatory response	-3.129	1.839	0.936	0.679	6954
GO:0002544	TRUE	chronic inflammatory response	-2.582	1.114	0.945	0.52	6954
GO:0002682	FALSE	regulation of immune system process	-10.625	3.197	0.956	0.049	-1
GO:0050865	FALSE	regulation of cell activation	-10.205	2.806	0.957	0.051	-1
GO:0009607	FALSE	response to biotic stimulus	-10.126	3.153	0.951	0.139	-1
GO:0046649	FALSE	lymphocyte activation	-9.858	2.574	0.84	0.005	-1
GO:0030595	TRUE	leukocyte chemotaxis	-10.069	2.146	0.776	0.638	46649
GO:0042110	TRUE	T cell activation	-9.373	2.365	0.829	0.686	46649
GO:0050900	TRUE	leukocyte migration	-9.319	2.575	0.832	0.405	46649
GO:0060326	TRUE	cell chemotaxis	-9.065	2.303	0.852	0.728	46649
GO:0097530	TRUE	granulocyte migration	-8.587	1.982	0.836	0.933	46649
GO:0030217	TRUE	T cell differentiation	-8.122	2.134	0.821	0.893	46649
GO:1990266	TRUE	neutrophil migration	-8.092	1.944	0.837	0.743	46649
GO:0030098	TRUE	lymphocyte differentiation	-7.814	2.369	0.815	0.871	46649
GO:0002263	TRUE	cell activation involved in immune response	-7.722	2.801	0.796	0.736	46649
GO:0046631	TRUE	alpha-beta T cell activation	-7.499	1.813	0.842	0.759	46649
GO:0097529	TRUE	myeloid leukocyte migration	-7.131	2.1	0.837	0.77	46649
GO:0002250	TRUE	adaptive immune response	-6.699	2.795	0.834	0.434	46649
GO:0002443	TRUE	leukocyte mediated immunity	-6.674	2.877	0.854	0.806	46649
GO:0035710	TRUE	CD4-positive alpha-beta T cell activation	-6.612	1.633	0.845	0.728	46649
GO:0002460	TRUE	adaptive immune response based on somatic recombination of immune receptors built from immunoglobulin superfamily domains	-6.524	2.42	0.843	0.524	46649
GO:0002252	TRUE	immune effector process	-6.522	3.038	0.862	0.509	46649
GO:0002274	TRUE	myeloid leukocyte activation	-6.268	2.766	0.832	0.785	46649
GO:0002520	TRUE	immune system development	-5.326	2.797	0.861	0.467	46649
GO:0046632	TRUE	alpha-beta T cell differentiation	-5.247	1.724	0.829	0.944	46649
GO:0002444	TRUE	myeloid leukocyte mediated immunity	-5.04	2.712	0.858	0.762	46649
GO:0043367	TRUE	CD4-positive alpha-beta T cell differentiation	-4.961	1.591	0.833	0.919	46649
GO:0002285	TRUE	lymphocyte activation involved in immune response	-4.798	2.053	0.809	0.804	46649
GO:0042330	TRUE	taxis	-4.793	2.73	0.89	0.657	46649
GO:0048247	TRUE	lymphocyte chemotaxis	-4.514	1.681	0.791	0.823	46649
GO:0042116	TRUE	macrophage activation	-4.489	1.724	0.867	0.581	46649
GO:0042113	TRUE	B cell activation	-4.292	2.207	0.835	0.835	46649
GO:0072538	TRUE	T-helper 17 type immune response	-4.01	1.079	0.878	0.558	46649
GO:0071674	TRUE	mononuclear cell migration	-4	2.021	0.84	0.756	46649
GO:0002292	TRUE	T cell differentiation involved in immune response	-3.968	1.531	0.808	0.847	46649
GO:0002286	TRUE	T cell activation involved in immune response	-3.734	1.826	0.81	0.764	46649
GO:0072676	TRUE	lymphocyte migration	-3.734	1.863	0.839	0.893	46649
GO:0048870	TRUE	cell motility	-3.512	3.035	0.92	0.79	46649
GO:0033077	TRUE	T cell differentiation in thymus	-3.321	1.699	0.832	0.739	46649
GO:0002312	TRUE	B cell activation involved in immune response	-3.24	1.672	0.819	0.872	46649
GO:0042098	TRUE	T cell proliferation	-3.23	1.568	0.847	0.717	46649
GO:0002467	TRUE	germinal center formation	-3.161	0.954	0.881	0.543	46649
GO:0045064	TRUE	T-helper 2 cell differentiation	-3.161	0.699	0.834	0.776	46649
GO:0002449	TRUE	lymphocyte mediated immunity	-3.142	2.405	0.868	0.777	46649
GO:0043368	TRUE	positive T cell selection	-3.024	1.447	0.839	0.782	46649
GO:0045058	TRUE	T cell selection	-3.024	1.602	0.836	0.806	46649
GO:0019724	TRUE	B cell mediated immunity	-2.973	2.307	0.834	0.744	46649
GO:0006959	TRUE	humoral immune response	-2.889	2.554	0.844	0.546	46649
GO:0048245	TRUE	eosinophil chemotaxis	-2.842	1.255	0.808	0.848	46649
GO:0045061	TRUE	thymic T cell selection	-2.724	1.301	0.844	0.917	46649
GO:0030183	TRUE	B cell differentiation	-2.672	2.053	0.825	0.876	46649
GO:0002548	TRUE	monocyte chemotaxis	-2.62	1.633	0.791	0.866	46649
GO:0010818	TRUE	T cell chemotaxis	-2.582	1.114	0.812	0.829	46649
GO:0072677	TRUE	eosinophil migration	-2.582	1.279	0.857	0.852	46649
GO:0035747	TRUE	natural killer cell chemotaxis	-2.395	0.602	0.83	0.656	46649
GO:0048246	TRUE	macrophage chemotaxis	-2.366	1.146	0.812	0.785	46649
GO:0072678	TRUE	T cell migration	-2.233	1.462	0.851	0.886	46649
GO:0042088	TRUE	T-helper 1 type immune response	-2.109	1.255	0.874	0.58	46649
GO:0032101	FALSE	regulation of response to external stimulus	-9.013	2.995	0.881	0.365	-1
GO:0080134	TRUE	regulation of response to stress	-4.764	3.13	0.876	0.413	32101
GO:1902531	TRUE	regulation of intracellular signal transduction	-4.191	3.239	0.86	0.461	32101
GO:0023056	TRUE	positive regulation of signaling	-3.58	3.224	0.882	0.575	32101
GO:0051249	FALSE	regulation of lymphocyte activation	-7.907	2.718	0.749	0.05	-1
GO:0002684	TRUE	positive regulation of immune system process	-7.86	3.015	0.737	0.733	51249
GO:0050863	TRUE	regulation of T cell activation	-7.254	2.511	0.758	0.868	51249
GO:0050776	TRUE	regulation of immune response	-7.081	3.005	0.732	0.774	51249
GO:0046634	TRUE	regulation of alpha-beta T cell activation	-6.824	2.004	0.776	0.751	51249
GO:0050867	TRUE	positive regulation of cell activation	-6.349	2.628	0.826	0.883	51249
GO:2000514	TRUE	regulation of CD4-positive alpha-beta T cell activation	-6.282	1.826	0.773	0.717	51249
GO:0045580	TRUE	regulation of T cell differentiation	-6.035	2.161	0.736	0.787	51249
GO:0043370	TRUE	regulation of CD4-positive alpha-beta T cell differentiation	-5.433	1.708	0.748	0.928	51249
GO:0045619	TRUE	regulation of lymphocyte differentiation	-5.316	2.238	0.739	0.868	51249
GO:0045622	TRUE	regulation of T-helper cell differentiation	-5.176	1.591	0.713	0.877	51249
GO:0046637	TRUE	regulation of alpha-beta T cell differentiation	-5.142	1.826	0.745	0.921	51249
GO:0045621	TRUE	positive regulation of lymphocyte differentiation	-5.083	2.004	0.714	0.919	51249
GO:0050866	TRUE	negative regulation of cell activation	-4.798	2.29	0.865	0.797	51249
GO:0050778	TRUE	positive regulation of immune response	-4.793	2.864	0.693	0.658	51249
GO:0045624	TRUE	positive regulation of T-helper cell differentiation	-4.741	1.342	0.679	0.941	51249
GO:0002685	TRUE	regulation of leukocyte migration	-4.697	2.307	0.764	0.552	51249
GO:0046638	TRUE	positive regulation of alpha-beta T cell differentiation	-4.516	1.69	0.698	0.946	51249
GO:0046635	TRUE	positive regulation of alpha-beta T cell activation	-4.514	1.813	0.719	0.918	51249
GO:1902105	TRUE	regulation of leukocyte differentiation	-4.46	2.441	0.754	0.835	51249
GO:0043372	TRUE	positive regulation of CD4-positive alpha-beta T cell differentiation	-4.436	1.505	0.707	0.937	51249
GO:0002683	TRUE	negative regulation of immune system process	-4.427	2.585	0.778	0.6	51249
GO:0002819	TRUE	regulation of adaptive immune response	-4.187	2.225	0.77	0.688	51249
GO:0002697	TRUE	regulation of immune effector process	-4.184	2.667	0.789	0.616	51249
GO:0051250	TRUE	negative regulation of lymphocyte activation	-4.152	2.179	0.76	0.788	51249
GO:0002699	TRUE	positive regulation of immune effector process	-3.954	2.332	0.754	0.704	51249
GO:1902107	TRUE	positive regulation of leukocyte differentiation	-3.95	2.19	0.725	0.948	51249
GO:0002764	TRUE	immune response-regulating signaling pathway	-3.907	2.69	0.697	0.797	51249
GO:2000516	TRUE	positive regulation of CD4-positive alpha-beta T cell activation	-3.893	1.58	0.729	0.905	51249
GO:0002253	TRUE	activation of immune response	-3.581	2.722	0.602	0.806	51249
GO:0002821	TRUE	positive regulation of adaptive immune response	-3.263	2.004	0.739	0.508	51249
GO:1903706	TRUE	regulation of hemopoiesis	-3.227	2.585	0.766	0.6	51249
GO:2000321	TRUE	positive regulation of T-helper 17 cell differentiation	-3.161	0.903	0.696	0.767	51249
GO:2000318	TRUE	positive regulation of T-helper 17 type immune response	-3.161	1	0.783	0.873	51249
GO:0002886	TRUE	regulation of myeloid leukocyte mediated immunity	-3.122	1.724	0.816	0.472	51249
GO:0002703	TRUE	regulation of leukocyte mediated immunity	-3.097	2.316	0.792	0.801	51249
GO:0050851	TRUE	antigen receptor-mediated signaling pathway	-3.046	2.473	0.588	0.742	51249
GO:1903708	TRUE	positive regulation of hemopoiesis	-3.014	2.19	0.735	0.842	51249
GO:0002700	TRUE	regulation of production of molecular mediator of immune response	-2.869	2.17	0.776	0.771	51249
GO:0002825	TRUE	regulation of T-helper 1 type immune response	-2.842	1.447	0.797	0.793	51249
GO:0002705	TRUE	positive regulation of leukocyte mediated immunity	-2.728	2.09	0.765	0.815	51249
GO:0002768	TRUE	immune response-regulating cell surface receptor signaling pathway	-2.612	2.688	0.688	0.908	51249
GO:0046636	TRUE	negative regulation of alpha-beta T cell activation	-2.597	1.623	0.747	0.883	51249
GO:2000316	TRUE	regulation of T-helper 17 type immune response	-2.582	1.342	0.801	0.776	51249
GO:0050852	TRUE	T cell receptor signaling pathway	-2.443	2.25	0.607	0.823	51249
GO:0002643	TRUE	regulation of tolerance induction	-2.395	1.279	0.843	0.424	51249
GO:0002827	TRUE	positive regulation of T-helper 1 type immune response	-2.395	1.204	0.776	0.755	51249
GO:0050854	TRUE	regulation of antigen receptor-mediated signaling pathway	-2.389	1.806	0.784	0.482	51249
GO:0043030	TRUE	regulation of macrophage activation	-2.364	1.748	0.798	0.703	51249
GO:0002637	TRUE	regulation of immunoglobulin production	-2.284	1.839	0.791	0.712	51249
GO:0042130	TRUE	negative regulation of T cell proliferation	-2.248	1.826	0.735	0.88	51249
GO:0050853	TRUE	B cell receptor signaling pathway	-2.233	2.114	0.618	0.845	51249
GO:2000515	TRUE	negative regulation of CD4-positive alpha-beta T cell activation	-2.168	1.519	0.75	0.894	51249
GO:0033081	TRUE	regulation of T cell differentiation in thymus	-2.134	1.362	0.773	0.798	51249
GO:0032103	FALSE	positive regulation of response to external stimulus	-7.45	2.694	0.809	0.041	-1
GO:0002688	TRUE	regulation of leukocyte chemotaxis	-6.513	2.072	0.719	0.635	32103
GO:1901623	TRUE	regulation of lymphocyte chemotaxis	-5.93	1.415	0.747	0.764	32103
GO:1902533	TRUE	positive regulation of intracellular signal transduction	-5.408	2.994	0.81	0.701	32103
GO:0050920	TRUE	regulation of chemotaxis	-5.253	2.338	0.849	0.684	32103
GO:0140131	TRUE	positive regulation of lymphocyte chemotaxis	-5.22	1.322	0.722	0.844	32103
GO:0050727	TRUE	regulation of inflammatory response	-4.522	2.515	0.849	0.72	32103
GO:0002690	TRUE	positive regulation of leukocyte chemotaxis	-4.489	1.964	0.691	0.86	32103
GO:0031349	TRUE	positive regulation of defense response	-4.155	2.543	0.822	0.804	32103
GO:0050729	TRUE	positive regulation of inflammatory response	-3.913	2.093	0.818	0.638	32103
GO:2000401	TRUE	regulation of lymphocyte migration	-3.906	1.799	0.769	0.829	32103
GO:0043410	TRUE	positive regulation of MAPK cascade	-3.806	2.712	0.823	0.509	32103
GO:2000403	TRUE	positive regulation of lymphocyte migration	-3.717	1.58	0.746	0.885	32103
GO:0050921	TRUE	positive regulation of chemotaxis	-3.713	2.146	0.8	0.882	32103
GO:0002687	TRUE	positive regulation of leukocyte migration	-3.713	2.127	0.723	0.893	32103
GO:0150077	TRUE	regulation of neuroinflammatory response	-3.46	1.531	0.876	0.697	32103
GO:0150078	TRUE	positive regulation of neuroinflammatory response	-3.153	1.176	0.849	0.648	32103
GO:0002218	TRUE	activation of innate immune response	-3.149	2.173	0.618	0.814	32103
GO:0002833	TRUE	positive regulation of response to biotic stimulus	-3.021	2.408	0.844	0.464	32103
GO:1901224	TRUE	positive regulation of NIK/NF-kappaB signaling	-2.997	1.833	0.857	0.599	32103
GO:2000501	TRUE	regulation of natural killer cell chemotaxis	-2.724	0.954	0.766	0.905	32103
GO:0010819	TRUE	regulation of T cell chemotaxis	-2.724	1.23	0.754	0.95	32103
GO:0040017	TRUE	positive regulation of locomotion	-2.667	2.735	0.865	0.697	32103
GO:0071622	TRUE	regulation of granulocyte chemotaxis	-2.62	1.69	0.737	0.892	32103
GO:0043408	TRUE	regulation of MAPK cascade	-2.591	2.838	0.871	0.619	32103
GO:0090022	TRUE	regulation of neutrophil chemotaxis	-2.417	1.505	0.746	0.778	32103
GO:2000503	TRUE	positive regulation of natural killer cell chemotaxis	-2.299	0.845	0.746	0.887	32103
GO:1902622	TRUE	regulation of neutrophil migration	-2.256	1.633	0.779	0.8	32103
GO:0050728	TRUE	negative regulation of inflammatory response	-2.209	2.1	0.844	0.791	32103
GO:0031348	TRUE	negative regulation of defense response	-2.109	2.301	0.86	0.751	32103
GO:0050688	TRUE	regulation of defense response to virus	-2.09	1.839	0.753	0.749	32103
GO:0043123	TRUE	positive regulation of I-kappaB kinase/NF-kappaB signaling	-2.08	2.262	0.842	0.673	32103
GO:0005125	FALSE	cytokine activity	-7.048	2.369	0.683	0	-1
GO:0005126	TRUE	cytokine receptor binding	-6.119	2.427	0.814	0.506	5125
GO:0008009	TRUE	chemokine activity	-5.709	1.69	0.531	0.685	5125
GO:0042379	TRUE	chemokine receptor binding	-5.142	1.826	0.753	0.72	5125
GO:0030545	TRUE	receptor regulator activity	-3.28	2.732	0.852	0.452	5125
GO:0048020	TRUE	CCR chemokine receptor binding	-2.597	1.643	0.725	0.934	5125
GO:0031726	TRUE	CCR1 chemokine receptor binding	-2.299	0.778	0.756	0.792	5125
GO:0001816	FALSE	cytokine production	-6.968	1.914	0.951	0	-1
GO:0002521	FALSE	leukocyte differentiation	-6.956	2.517	0.847	0.398	-1
GO:0032743	FALSE	positive regulation of interleukin-2 production	-6.744	1.491	0.866	0.141	-1
GO:0001819	TRUE	positive regulation of cytokine production	-5.714	2.628	0.83	0.617	32743
GO:1903557	TRUE	positive regulation of tumor necrosis factor superfamily cytokine production	-3.157	1.94	0.852	0.689	32743
GO:0032693	TRUE	negative regulation of interleukin-10 production	-3.153	1.301	0.891	0.473	32743
GO:0001818	TRUE	negative regulation of cytokine production	-2.965	2.45	0.866	0.793	32743
GO:1903556	TRUE	negative regulation of tumor necrosis factor superfamily cytokine production	-2.637	1.771	0.881	0.863	32743
GO:0032733	TRUE	positive regulation of interleukin-10 production	-2.366	1.58	0.862	0.885	32743
GO:0032732	TRUE	positive regulation of interleukin-1 production	-2.364	1.799	0.858	0.665	32743
GO:0032715	TRUE	negative regulation of interleukin-6 production	-2.233	1.653	0.886	0.642	32743
GO:0032722	TRUE	positive regulation of chemokine production	-2.139	1.778	0.858	0.662	32743
GO:0022407	FALSE	regulation of cell-cell adhesion	-6.398	2.632	0.901	0.049	-1
GO:1903039	TRUE	positive regulation of leukocyte cell-cell adhesion	-5.68	2.365	0.853	0.765	22407
GO:0022409	TRUE	positive regulation of cell-cell adhesion	-5.672	2.438	0.855	0.858	22407
GO:0022408	TRUE	negative regulation of cell-cell adhesion	-4.134	2.258	0.886	0.814	22407
GO:1903038	TRUE	negative regulation of leukocyte cell-cell adhesion	-3.992	2.107	0.885	0.86	22407
GO:0045785	TRUE	positive regulation of cell adhesion	-3.669	2.625	0.857	0.826	22407
GO:0007162	TRUE	negative regulation of cell adhesion	-3.002	2.444	0.891	0.783	22407
GO:0042102	TRUE	positive regulation of T cell proliferation	-2.573	1.996	0.707	0.862	22407
GO:0007159	FALSE	leukocyte cell-cell adhesion	-6.063	1.74	0.991	0.004	-1
GO:0098609	TRUE	cell-cell adhesion	-2.957	2.708	0.991	0.596	7159
GO:0034113	TRUE	heterotypic cell-cell adhesion	-2.62	1.544	0.992	0.572	7159
GO:0043900	FALSE	regulation of multi-organism process	-6.06	1.724	0.971	0.031	-1
GO:0031347	FALSE	regulation of defense response	-6.002	2.814	0.869	0.328	-1
GO:1903897	TRUE	regulation of PERK-mediated unfolded protein response	-2.134	1.079	0.905	0.446	31347
GO:0002831	FALSE	regulation of response to biotic stimulus	-5.873	2.617	0.892	0.308	-1
GO:0006468	FALSE	protein phosphorylation	-5.444	2.845	0.958	0.166	-1
GO:0019637	TRUE	organophosphate metabolic process	-2.839	2.95	0.966	0.636	6468
GO:0070816	TRUE	phosphorylation of RNA polymerase II C-terminal domain	-2.299	1	0.921	0.496	6468
GO:0046434	TRUE	organophosphate catabolic process	-2.142	2.176	0.965	0.494	6468
GO:0007260	TRUE	tyrosine phosphorylation of STAT protein	-2.036	1	0.9	0.496	6468
GO:0071706	FALSE	tumor necrosis factor superfamily cytokine production	-5.375	0.778	0.943	0.283	-1
GO:0032623	TRUE	interleukin-2 production	-4.735	0.477	0.946	0.622	71706
GO:0032613	TRUE	interleukin-10 production	-3.122	0.699	0.944	0.648	71706
GO:0032612	TRUE	interleukin-1 production	-2.956	1	0.941	0.696	71706
GO:0032611	TRUE	interleukin-1 beta production	-2.814	0.903	0.942	0.67	71706
GO:0032635	TRUE	interleukin-6 production	-2.796	0.778	0.943	0.67	71706
GO:0032637	TRUE	interleukin-8 production	-2.573	0.778	0.943	0.67	71706
GO:0032609	TRUE	interferon-gamma production	-2.434	1	0.941	0.707	71706
GO:0038061	FALSE	NIK/NF-kappaB signaling	-5.16	1.908	0.913	0.208	-1
GO:0007249	TRUE	I-kappaB kinase/NF-kappaB signaling	-4.091	1.845	0.914	0.408	38061
GO:0070661	FALSE	leukocyte proliferation	-4.967	1.968	0.995	0.004	-1
GO:0050731	FALSE	positive regulation of peptidyl-tyrosine phosphorylation	-2.941	2.286	0.871	0.248	-1
GO:0010562	TRUE	positive regulation of phosphorus metabolic process	-4.932	2.989	0.861	0.617	50731
GO:0031401	TRUE	positive regulation of protein modification process	-4.743	3.017	0.851	0.629	50731
GO:0051247	TRUE	positive regulation of protein metabolic process	-4.03	3.18	0.855	0.582	50731
GO:0042325	TRUE	regulation of phosphorylation	-3.651	3.14	0.912	0.807	50731
GO:0031399	TRUE	regulation of protein modification process	-3.423	3.206	0.903	0.676	50731
GO:0052547	TRUE	regulation of peptidase activity	-2.777	2.654	0.903	0.479	50731
GO:0043085	TRUE	positive regulation of catalytic activity	-2.71	3.146	0.938	0.739	50731
GO:0030162	TRUE	regulation of proteolysis	-2.681	2.861	0.918	0.426	50731
GO:0051336	TRUE	regulation of hydrolase activity	-2.654	3.112	0.943	0.537	50731
GO:0045861	TRUE	negative regulation of proteolysis	-2.549	2.531	0.895	0.804	50731
GO:0051044	TRUE	positive regulation of membrane protein ectodomain proteolysis	-2.299	1.204	0.9	0.571	50731
GO:0050730	TRUE	regulation of peptidyl-tyrosine phosphorylation	-2.289	2.41	0.913	0.576	50731
GO:2000116	TRUE	regulation of cysteine-type endopeptidase activity	-2.107	2.367	0.91	0.766	50731
GO:0032147	TRUE	activation of protein kinase activity	-2.083	2.554	0.847	0.862	50731
GO:0033674	TRUE	positive regulation of kinase activity	-2.075	2.778	0.847	0.715	50731
GO:0051345	TRUE	positive regulation of hydrolase activity	-2.058	2.889	0.939	0.718	50731
GO:0030155	FALSE	regulation of cell adhesion	-4.907	2.854	0.956	0.052	-1
GO:0002440	FALSE	production of molecular mediator of immune response	-4.891	1.763	0.866	0.345	-1
GO:1901700	FALSE	response to oxygen-containing compound	-4.748	3.18	0.923	0.38	-1
GO:0046903	FALSE	secretion	-4.406	3.022	0.961	0.35	-1
GO:0051048	FALSE	negative regulation of secretion	-4.324	2.182	0.894	0.035	-1
GO:0002791	TRUE	regulation of peptide secretion	-3.973	2.477	0.902	0.737	51048
GO:0051046	TRUE	regulation of secretion	-3.667	2.783	0.902	0.522	51048
GO:0043300	TRUE	regulation of leukocyte degranulation	-3.162	1.643	0.785	0.605	51048
GO:0002793	TRUE	positive regulation of peptide secretion	-2.88	2.179	0.868	0.751	51048
GO:0050764	TRUE	regulation of phagocytosis	-2.861	1.964	0.914	0.611	51048
GO:0002792	TRUE	negative regulation of peptide secretion	-2.661	1.839	0.901	0.777	51048
GO:0051047	TRUE	positive regulation of secretion	-2.45	2.47	0.86	0.797	51048
GO:0051051	TRUE	negative regulation of transport	-2.332	2.612	0.89	0.594	51048
GO:0060627	TRUE	regulation of vesicle-mediated transport	-2.321	2.708	0.9	0.614	51048
GO:0050766	TRUE	positive regulation of phagocytosis	-2	1.813	0.877	0.633	51048
GO:0070663	FALSE	regulation of leukocyte proliferation	-4.292	2.378	0.949	0.045	-1
GO:0008284	TRUE	positive regulation of cell population proliferation	-2.823	2.953	0.885	0.601	70663
GO:0070664	TRUE	negative regulation of leukocyte proliferation	-2.749	1.949	0.93	0.456	70663
GO:0070665	TRUE	positive regulation of leukocyte proliferation	-2.582	2.167	0.899	0.842	70663
GO:0042581	FALSE	specific granule	-4.236	2.207	0.629	0	-1
GO:0030667	TRUE	secretory granule membrane	-3.818	2.486	0.553	0.666	42581
GO:0070820	TRUE	tertiary granule	-3.23	2.217	0.628	0.668	42581
GO:0070821	TRUE	tertiary granule membrane	-3.115	1.869	0.589	0.574	42581
GO:0030141	TRUE	secretory granule	-2.919	2.929	0.588	0.767	42581
GO:0099503	TRUE	secretory vesicle	-2.315	3.003	0.694	0.466	42581
GO:0035580	TRUE	specific granule lumen	-2.09	1.799	0.608	0.565	42581
GO:0035579	TRUE	specific granule membrane	-2.059	1.964	0.559	0.856	42581
GO:0002377	FALSE	immunoglobulin production	-4.222	1.643	0.866	0.336	-1
GO:0002381	TRUE	immunoglobulin production involved in immunoglobulin-mediated immune response	-2.74	1.322	0.834	0.893	2377
GO:0051174	FALSE	regulation of phosphorus metabolic process	-4.074	3.2	0.924	0.199	-1
GO:0006887	FALSE	exocytosis	-4.056	2.894	0.958	0.005	-1
GO:0002790	TRUE	peptide secretion	-3.295	2.079	0.959	0.655	6887
GO:0031649	FALSE	heat generation	-4.039	0.699	0.959	0.087	-1
GO:0001660	TRUE	fever generation	-3.819	0.477	0.914	0.741	31649
GO:0044281	FALSE	small molecule metabolic process	-3.968	3.206	0.979	0.14	-1
GO:1901222	FALSE	regulation of NIK/NF-kappaB signaling	-3.862	1.991	0.896	0.257	-1
GO:0140375	FALSE	immune receptor activity	-3.75	2.137	0.959	0	-1
GO:0004896	TRUE	cytokine receptor activity	-2.637	1.991	0.908	0.45	140375
GO:0042127	FALSE	regulation of cell population proliferation	-3.625	3.204	0.951	0.06	-1
GO:0005730	FALSE	nucleolus	-3.612	2.99	0.893	0.33	-1
GO:0019908	FALSE	nuclear cyclin-dependent protein kinase holoenzyme complex	-3.537	1.114	0.799	0.021	-1
GO:0032806	TRUE	carboxy-terminal domain protein kinase complex	-2.134	1.322	0.793	0.752	19908
GO:0032868	FALSE	response to insulin	-2.423	2.36	0.928	0.399	-1
GO:1901701	TRUE	cellular response to oxygen-containing compound	-3.441	3.012	0.908	0.626	32868
GO:0040011	FALSE	locomotion	-3.405	3.118	1	0	-1
GO:0031226	FALSE	intrinsic component of plasma membrane	-3.343	3.239	0.904	0.264	-1
GO:0036499	FALSE	PERK-mediated unfolded protein response	-3.282	1.146	0.897	0.342	-1
GO:0022804	FALSE	active transmembrane transporter activity	-3.234	2.494	0.651	0.004	-1
GO:0008514	TRUE	organic anion transmembrane transporter activity	-3.089	2.253	0.618	0.611	22804
GO:0022853	TRUE	active ion transmembrane transporter activity	-2.904	2.326	0.63	0.624	22804
GO:0005342	TRUE	organic acid transmembrane transporter activity	-2.827	2.204	0.6	0.763	22804
GO:0015291	TRUE	secondary active transmembrane transporter activity	-2.762	2.382	0.636	0.91	22804
GO:0008028	TRUE	monocarboxylic acid transmembrane transporter activity	-2.488	1.845	0.616	0.87	22804
GO:0015171	TRUE	amino acid transmembrane transporter activity	-2.139	1.919	0.616	0.885	22804
GO:0044769	TRUE	ATPase activity, coupled to transmembrane movement of ions, rotational mechanism	-2.109	1.362	0.707	0.493	22804
GO:0071887	FALSE	leukocyte apoptotic process	-3.195	1.415	0.99	0.004	-1
GO:0097193	TRUE	intrinsic apoptotic signaling pathway	-2.208	2.158	0.902	0.496	71887
GO:0072332	TRUE	intrinsic apoptotic signaling pathway by p53 class mediator	-2.184	1.699	0.91	0.768	71887
GO:0042771	TRUE	intrinsic apoptotic signaling pathway in response to DNA damage by p53 class mediator	-2.11	1.462	0.902	0.808	71887
GO:1903972	FALSE	regulation of cellular response to macrophage colony-stimulating factor stimulus	-3.161	0.778	0.926	0.192	-1
GO:0031650	FALSE	regulation of heat generation	-3.161	1.146	0.93	0.243	-1
GO:0031652	FALSE	positive regulation of heat generation	-3.161	1.041	0.892	0.345	-1
GO:0031620	TRUE	regulation of fever generation	-2.864	1	0.846	0.958	31652
GO:0070201	FALSE	regulation of establishment of protein localization	-3.119	2.753	0.908	0.393	-1
GO:1904950	TRUE	negative regulation of establishment of protein localization	-3.086	2.072	0.908	0.68	70201
GO:0043902	FALSE	positive regulation of multi-organism process	-3.104	1.301	0.936	0.135	-1
GO:0022610	FALSE	biological adhesion	-3.036	2.977	1	0	-1
GO:0015849	FALSE	organic acid transport	-3.023	2.456	0.958	0.287	-1
GO:0015711	TRUE	organic anion transport	-2.87	2.531	0.958	0.46	15849
GO:0015718	TRUE	monocarboxylic acid transport	-2.358	2.188	0.959	0.419	15849
GO:0042940	TRUE	D-amino acid transport	-2.299	0.903	0.964	0.668	15849
GO:1903825	TRUE	organic acid transmembrane transport	-2.209	2.286	0.954	0.43	15849
GO:0006820	TRUE	anion transport	-2.169	3.355	0.951	0.51	15849
GO:0006865	TRUE	amino acid transport	-2.135	2.117	0.957	0.861	15849
GO:0009986	FALSE	cell surface	-2.936	2.957	1	0	-1
GO:0004867	FALSE	serine-type endopeptidase inhibitor activity	-2.872	2.004	0.871	0.372	-1
GO:0044837	FALSE	actomyosin contractile ring organization	-2.864	0.778	0.995	0.003	-1
GO:0097411	FALSE	hypoxia-inducible factor-1alpha signaling pathway	-2.864	0.699	0.909	0.265	-1
GO:0071214	TRUE	cellular response to abiotic stimulus	-2.256	2.487	0.948	0.416	97411
GO:0050892	FALSE	intestinal absorption	-2.797	1.505	0.951	0.22	-1
GO:0016471	FALSE	vacuolar proton-transporting V-type ATPase complex	-2.797	1.279	0.696	0.122	-1
GO:0022600	TRUE	digestive system process	-2.499	1.869	0.976	0.849	50892
GO:0098802	TRUE	plasma membrane signaling receptor complex	-2.435	2.502	0.768	0.447	16471
GO:0098856	TRUE	intestinal lipid absorption	-2.299	1.114	0.943	0.802	50892
GO:0033179	TRUE	proton-transporting V-type ATPase, V0 domain	-2.134	1.041	0.788	0.902	16471
GO:0031123	FALSE	RNA 3'-end processing	-2.796	2.155	0.951	0.376	-1
GO:0000965	TRUE	mitochondrial RNA 3'-end processing	-2.299	0.778	0.961	0.44	31123
GO:0006368	TRUE	transcription elongation from RNA polymerase II promoter	-2.09	1.875	0.95	0.429	31123
GO:0044093	FALSE	positive regulation of molecular function	-2.709	3.241	0.947	0.339	-1
GO:0044282	FALSE	small molecule catabolic process	-2.694	2.612	0.96	0.093	-1
GO:0032787	TRUE	monocarboxylic acid metabolic process	-2.645	2.701	0.959	0.596	44282
GO:0006082	TRUE	organic acid metabolic process	-2.328	2.943	0.959	0.665	44282
GO:0042180	TRUE	cellular ketone metabolic process	-2.239	1.875	0.968	0.473	44282
GO:0055086	TRUE	nucleobase-containing small molecule metabolic process	-2.019	2.713	0.953	0.668	44282
GO:0051092	FALSE	positive regulation of NF-kappaB transcription factor activity	-2.652	2.207	0.917	0.17	-1
GO:0051091	TRUE	positive regulation of DNA-binding transcription factor activity	-2.239	2.425	0.913	0.817	51092
GO:0005975	FALSE	carbohydrate metabolic process	-2.623	2.668	0.979	0.115	-1
GO:0046782	FALSE	regulation of viral transcription	-2.616	1.633	0.967	0.03	-1
GO:0050434	TRUE	positive regulation of viral transcription	-2.109	1.431	0.931	0.719	46782
GO:0070371	FALSE	ERK1 and ERK2 cascade	-2.609	1.462	0.921	0.377	-1
GO:0097164	FALSE	ammonium ion metabolic process	-2.603	1.415	0.984	0.071	-1
GO:0062012	FALSE	regulation of small molecule metabolic process	-2.571	2.624	0.942	0.04	-1
GO:0001776	FALSE	leukocyte homeostasis	-2.53	1.813	0.867	0.33	-1
GO:0051240	FALSE	positive regulation of multicellular organismal process	-2.51	3.127	0.854	0.368	-1
GO:1900077	FALSE	negative regulation of cellular response to insulin stimulus	-2.417	1.591	0.896	0.232	-1
GO:1902494	FALSE	catalytic complex	-2.412	3.151	0.866	0.284	-1
GO:0019915	FALSE	lipid storage	-2.284	1.591	0.942	0.166	-1
GO:0034661	FALSE	ncRNA catabolic process	-2.256	1.519	0.963	0.397	-1
GO:0030730	TRUE	sequestering of triglyceride	-2.395	0.699	0.951	0.644	19915
GO:0010587	TRUE	miRNA catabolic process	-2.395	0.903	0.967	0.597	34661
GO:0016607	FALSE	nuclear speck	-2.374	2.613	0.9	0.098	-1
GO:0002221	FALSE	pattern recognition receptor signaling pathway	-2.36	2.114	0.916	0.22	-1
GO:1905952	FALSE	regulation of lipid localization	-2.357	2.236	0.921	0.399	-1
GO:0006109	FALSE	regulation of carbohydrate metabolic process	-2.337	2.307	0.944	0.144	-1
GO:0009445	FALSE	putrescine metabolic process	-2.299	0.954	0.977	0.084	-1
GO:0048312	FALSE	intracellular distribution of mitochondria	-2.299	0.954	0.976	0.165	-1
GO:0052697	FALSE	xenobiotic glucuronidation	-2.299	1.079	0.915	0.392	-1
GO:0016426	FALSE	tRNA (adenine) methyltransferase activity	-2.299	0.778	0.942	0.003	-1
GO:0015939	TRUE	pantothenate metabolic process	-2.299	0.903	0.965	0.456	52697
GO:0006086	TRUE	acetyl-CoA biosynthetic process from pyruvate	-2.134	0.903	0.954	0.456	52697
GO:0098552	FALSE	side of membrane	-2.294	2.801	0.94	0	-1
GO:0060089	FALSE	molecular transducer activity	-2.289	3.179	1	0	-1
GO:0062013	FALSE	positive regulation of small molecule metabolic process	-2.286	2.13	0.904	0.268	-1
GO:0060759	FALSE	regulation of response to cytokine stimulus	-2.278	2.238	0.902	0.275	-1
GO:0006509	FALSE	membrane protein ectodomain proteolysis	-2.256	1.38	0.978	0.227	-1
GO:0002224	FALSE	toll-like receptor signaling pathway	-2.255	2.017	0.918	0.215	-1
GO:2000106	FALSE	regulation of leukocyte apoptotic process	-2.239	1.903	0.966	0.039	-1
GO:0097696	FALSE	receptor signaling pathway via STAT	-2.211	1.613	0.917	0.364	-1
GO:0008608	FALSE	attachment of spindle microtubules to kinetochore	-2.168	1.38	0.996	0.365	-1
GO:0098772	FALSE	molecular function regulator	-2.166	3.371	0.872	0.373	-1
GO:0009897	FALSE	external side of plasma membrane	-2.156	2.625	0.916	0.09	-1
GO:1903409	FALSE	reactive oxygen species biosynthetic process	-2.135	1.477	0.98	0.072	-1
GO:0046460	FALSE	neutral lipid biosynthetic process	-2.109	1.477	0.979	0.245	-1
GO:1904407	FALSE	positive regulation of nitric oxide metabolic process	-2.109	1.568	0.907	0.276	-1
GO:0071007	FALSE	U2-type catalytic step 2 spliceosome	-2.109	1.491	0.822	0.369	-1
GO:0042592	FALSE	homeostatic process	-2.091	3.209	0.956	0.277	-1
GO:0009628	FALSE	response to abiotic stimulus	-2.088	3.05	0.953	0.152	-1
GO:0007586	FALSE	digestion	-2.067	2.057	0.984	0.115	-1
GO:0046683	FALSE	response to organophosphorus	-2.063	2.121	0.934	0.372	-1
GO:0004674	FALSE	protein serine/threonine kinase activity	-2.061	2.641	0.921	0.302	-1
GO:0016772	TRUE	transferase activity, transferring phosphorus-containing groups	-2.015	2.958	0.924	0.536	4674
GO:0043235	FALSE	receptor complex	-2.042	2.732	0.877	0.166	-1
GO:0010941	FALSE	regulation of cell death	-2.024	3.204	0.951	0.07	-1

## Sheet: LUAD_norm_covid_GO_K9_CL6_tiny_
TermID	Eliminated	Name	Value	LogSize	Uniqueness	Dispensability	Representative
GO:0044782	FALSE	"cilium organization"	-12.137	2.577	0.764	0	-1
GO:0030031	TRUE	"cell projection assembly"	-6.862	2.669	0.775	0.68	44782
GO:0097711	TRUE	"ciliary basal body-plasma membrane docking"	-5.739	1.982	0.701	0.571	44782
GO:0042073	TRUE	"intraciliary transport"	-4.991	1.732	0.573	0.683	44782
GO:0098840	TRUE	"protein transport along microtubule"	-4.818	1.839	0.683	0.974	44782
GO:0003341	TRUE	"cilium movement"	-3.735	2.149	0.734	0.728	44782
GO:1905515	TRUE	"non-motile cilium assembly"	-3.421	1.643	0.759	0.682	44782
GO:0035735	TRUE	"intraciliary transport involved in cilium assembly"	-3.421	1.613	0.571	0.931	44782
GO:0035721	TRUE	"intraciliary retrograde transport"	-3.291	1.176	0.609	0.856	44782
GO:0099111	TRUE	"microtubule-based transport"	-2.806	2.265	0.707	0.824	44782
GO:0005125	FALSE	cytokine activity	-7.048	2.369	0.683	0	-1
GO:0005126	TRUE	cytokine receptor binding	-6.119	2.427	0.814	0.506	5125
GO:0008009	TRUE	chemokine activity	-5.709	1.69	0.531	0.685	5125
GO:0042379	TRUE	chemokine receptor binding	-5.142	1.826	0.753	0.72	5125
GO:0030545	TRUE	receptor regulator activity	-3.28	2.732	0.852	0.452	5125
GO:0048020	TRUE	CCR chemokine receptor binding	-2.597	1.643	0.725	0.934	5125
GO:0031726	TRUE	CCR1 chemokine receptor binding	-2.299	0.778	0.756	0.792	5125
GO:0061982	FALSE	"meiosis I cell cycle process"	-5.739	2.072	0.728	0.004	-1
GO:0048232	TRUE	"male gamete generation"	-4.228	2.747	0.713	0.554	61982
GO:0051321	TRUE	"meiotic cell cycle"	-4.011	2.354	0.763	0.6	61982
GO:0007276	TRUE	"gamete generation"	-3.848	2.833	0.709	0.882	61982
GO:1903046	TRUE	"meiotic cell cycle process"	-3.505	2.215	0.726	0.888	61982
GO:0019953	TRUE	"sexual reproduction"	-3.406	2.916	0.745	0.843	61982
GO:0045143	TRUE	"homologous chromosome segregation"	-2.844	1.785	0.627	0.868	61982
GO:0048515	TRUE	"spermatid differentiation"	-2.741	2.199	0.732	0.767	61982
GO:0045132	TRUE	"meiotic chromosome segregation"	-2.663	1.944	0.616	0.899	61982
GO:0070192	TRUE	"chromosome organization involved in meiotic cell cycle"	-2.639	1.826	0.591	0.876	61982
GO:0022412	TRUE	"cellular process involved in reproduction in multicellular organism"	-2.511	2.538	0.732	0.794	61982
GO:0007095	TRUE	"mitotic G2 DNA damage checkpoint"	-2.295	1.362	0.894	0.461	61982
GO:0007281	TRUE	"germ cell development"	-2.1	2.4	0.719	0.86	61982
GO:0044703	TRUE	"multi-organism reproductive process"	-2.004	2.986	0.743	0.896	61982
GO:0070925	FALSE	"organelle assembly"	-4.944	2.891	0.765	0.375	-1
GO:0061647	TRUE	"histone H3-K9 modification"	-2.297	1.301	0.763	0.529	70925
GO:0006325	TRUE	"chromatin organization"	-2.252	2.839	0.757	0.411	70925
GO:0035825	FALSE	"homologous recombination"	-4.663	1.771	0.906	0.004	-1
GO:0006310	TRUE	"DNA recombination"	-2.034	2.35	0.896	0.598	35825
GO:0042581	FALSE	specific granule	-4.236	2.207	0.629	0	-1
GO:0030667	TRUE	secretory granule membrane	-3.818	2.486	0.553	0.666	42581
GO:0070820	TRUE	tertiary granule	-3.23	2.217	0.628	0.668	42581
GO:0070821	TRUE	tertiary granule membrane	-3.115	1.869	0.589	0.574	42581
GO:0030141	TRUE	secretory granule	-2.919	2.929	0.588	0.767	42581
GO:0099503	TRUE	secretory vesicle	-2.315	3.003	0.694	0.466	42581
GO:0035580	TRUE	specific granule lumen	-2.09	1.799	0.608	0.565	42581
GO:0035579	TRUE	specific granule membrane	-2.059	1.964	0.559	0.856	42581
GO:0001539	FALSE	"cilium or flagellum-dependent cell motility"	-3.835	2.033	0.86	0.004	-1
GO:0097722	TRUE	"sperm motility"	-2.844	1.929	0.688	0.503	1539
GO:0140375	FALSE	immune receptor activity	-3.75	2.137	0.959	0	-1
GO:0004896	TRUE	cytokine receptor activity	-2.637	1.991	0.908	0.45	140375
GO:0061512	FALSE	"protein localization to cilium"	-3.661	1.724	0.9	0.141	-1
GO:1905508	TRUE	"protein localization to microtubule organizing center"	-2.089	1.398	0.905	0.487	61512
GO:0005730	FALSE	nucleolus	-3.612	2.99	0.893	0.33	-1
GO:0019908	FALSE	nuclear cyclin-dependent protein kinase holoenzyme complex	-3.537	1.114	0.799	0.021	-1
GO:0032806	TRUE	carboxy-terminal domain protein kinase complex	-2.134	1.322	0.793	0.752	19908
GO:0031226	FALSE	intrinsic component of plasma membrane	-3.343	3.239	0.904	0.264	-1
GO:0006376	FALSE	"mRNA splice site selection"	-3.314	1.519	0.784	0.306	-1
GO:0000245	TRUE	"spliceosomal complex assembly"	-2.645	1.763	0.775	0.743	6376
GO:0006397	TRUE	"mRNA processing"	-2.3	2.684	0.888	0.63	6376
GO:0007017	FALSE	"microtubule-based process"	-3.27	2.884	0.993	0.005	-1
GO:0098534	FALSE	"centriole assembly"	-3.258	1.477	0.675	0.255	-1
GO:0007018	TRUE	"microtubule-based movement"	-3.043	2.533	0.742	0.581	98534
GO:0051298	TRUE	"centrosome duplication"	-2.456	1.568	0.635	0.813	98534
GO:0007020	TRUE	"microtubule nucleation"	-2.295	1.38	0.677	0.521	98534
GO:0072393	TRUE	"microtubule anchoring at microtubule organizing center"	-2.144	1.114	0.729	0.496	98534
GO:0031023	TRUE	"microtubule organizing center organization"	-2.128	2.013	0.683	0.661	98534
GO:0060287	TRUE	"epithelial cilium movement involved in determination of left/right asymmetry"	-2.017	1.041	0.715	0.433	98534
GO:0051418	TRUE	"microtubule nucleation by microtubule organizing center"	-2.017	1.041	0.695	0.884	98534
GO:0022804	FALSE	active transmembrane transporter activity	-3.234	2.494	0.651	0.004	-1
GO:0008514	TRUE	organic anion transmembrane transporter activity	-3.089	2.253	0.618	0.611	22804
GO:0022853	TRUE	active ion transmembrane transporter activity	-2.904	2.326	0.63	0.624	22804
GO:0005342	TRUE	organic acid transmembrane transporter activity	-2.827	2.204	0.6	0.763	22804
GO:0015291	TRUE	secondary active transmembrane transporter activity	-2.762	2.382	0.636	0.91	22804
GO:0008028	TRUE	monocarboxylic acid transmembrane transporter activity	-2.488	1.845	0.616	0.87	22804
GO:0015171	TRUE	amino acid transmembrane transporter activity	-2.139	1.919	0.616	0.885	22804
GO:0044769	TRUE	ATPase activity, coupled to transmembrane movement of ions, rotational mechanism	-2.109	1.362	0.707	0.493	22804
GO:0018022	FALSE	"peptidyl-lysine methylation"	-3.219	1.929	0.799	0.156	-1
GO:0016571	TRUE	"histone methylation"	-2.842	1.94	0.67	0.92	18022
GO:0016926	TRUE	"protein desumoylation"	-2.632	0.954	0.875	0.616	18022
GO:0006479	TRUE	"protein methylation"	-2.566	2.104	0.806	0.956	18022
GO:0051567	TRUE	"histone H3-K9 methylation"	-2.35	1.204	0.693	0.791	18022
GO:0018023	TRUE	"peptidyl-lysine trimethylation"	-2.297	1.531	0.807	0.844	18022
GO:0034773	TRUE	"histone H4-K20 trimethylation"	-2.017	0.778	0.714	0.727	18022
GO:0034770	TRUE	"histone H4-K20 methylation"	-2.017	0.954	0.705	0.753	18022
GO:0050953	FALSE	"sensory perception of light stimulus"	-2.999	2.342	0.902	0	-1
GO:0007600	TRUE	"sensory perception"	-2.414	2.985	0.892	0.743	50953
GO:0050906	TRUE	"detection of stimulus involved in sensory perception"	-2.181	2.744	0.89	0.701	50953
GO:0007606	TRUE	"sensory perception of chemical stimulus"	-2.131	2.734	0.892	0.791	50953
GO:0009986	FALSE	cell surface	-2.936	2.957	1	0	-1
GO:0004867	FALSE	serine-type endopeptidase inhibitor activity	-2.872	2.004	0.871	0.372	-1
GO:0016471	FALSE	vacuolar proton-transporting V-type ATPase complex	-2.797	1.279	0.696	0.122	-1
GO:0098802	TRUE	plasma membrane signaling receptor complex	-2.435	2.502	0.768	0.447	16471
GO:0033179	TRUE	proton-transporting V-type ATPase, V0 domain	-2.134	1.041	0.788	0.902	16471
GO:0006858	FALSE	"extracellular transport"	-2.626	1.556	0.944	0.136	-1
GO:0040029	FALSE	"regulation of gene expression epigenetic"	-2.534	2.225	0.994	0	-1
GO:1902494	FALSE	catalytic complex	-2.412	3.151	0.866	0.284	-1
GO:0016607	FALSE	nuclear speck	-2.374	2.613	0.9	0.098	-1
GO:0016426	FALSE	tRNA (adenine) methyltransferase activity	-2.299	0.778	0.942	0.003	-1
GO:0098552	FALSE	side of membrane	-2.294	2.801	0.94	0	-1
GO:0060089	FALSE	molecular transducer activity	-2.289	3.179	1	0	-1
GO:0014047	FALSE	"glutamate secretion"	-2.169	1.462	0.912	0.275	-1
GO:0098772	FALSE	molecular function regulator	-2.166	3.371	0.872	0.373	-1
GO:0009897	FALSE	external side of plasma membrane	-2.156	2.625	0.916	0.09	-1
GO:0035278	FALSE	"miRNA mediated inhibition of translation"	-2.144	1.114	0.986	0.158	-1
GO:0001895	FALSE	"retina homeostasis"	-2.143	1.908	0.952	0.123	-1
GO:0071007	FALSE	U2-type catalytic step 2 spliceosome	-2.109	1.491	0.822	0.369	-1
GO:0001754	FALSE	"eye photoreceptor cell differentiation"	-2.089	1.633	0.931	0.115	-1
GO:0046530	TRUE	"photoreceptor cell differentiation"	-2.087	1.748	0.93	0.462	1754
GO:0004674	FALSE	protein serine/threonine kinase activity	-2.061	2.641	0.921	0.302	-1
GO:0016772	TRUE	transferase activity, transferring phosphorus-containing groups	-2.015	2.958	0.924	0.536	4674
GO:0043235	FALSE	receptor complex	-2.042	2.732	0.877	0.166	-1
GO:0002933	FALSE	"lipid hydroxylation"	-2.017	0.903	0.964	0.078	-1

## Sheet: LUAD_norm_covid_GO_K9_CL7_tiny_
TermID	Eliminated	Name	Value	LogSize	Uniqueness	Dispensability	Representative
GO:0022843	FALSE	voltage-gated cation channel activity	-5.1	2.146	0.311	0	-1
GO:0005244	TRUE	voltage-gated ion channel activity	-3.739	2.299	0.314	0.951	22843
GO:0022836	TRUE	gated channel activity	-3.266	2.537	0.346	0.796	22843
GO:0046873	TRUE	metal ion transmembrane transporter activity	-2.818	2.634	0.348	0.77	22843
GO:0005249	TRUE	voltage-gated potassium channel activity	-2.685	1.944	0.318	0.875	22843
GO:0008331	TRUE	high voltage-gated calcium channel activity	-2.655	1.041	0.389	0.722	22843
GO:0015085	TRUE	calcium ion transmembrane transporter activity	-2.594	2.13	0.368	0.784	22843
GO:0005245	TRUE	voltage-gated calcium channel activity	-2.51	1.653	0.333	0.823	22843
GO:0022803	TRUE	passive transmembrane transporter activity	-2.432	2.69	0.417	0.626	22843
GO:0005261	TRUE	cation channel activity	-2.396	2.531	0.317	0.885	22843
GO:0007612	FALSE	learning	-4.766	2.117	0.794	0	-1
GO:0008306	TRUE	associative learning	-3.899	1.839	0.804	0.815	7612
GO:0001964	TRUE	startle response	-3.343	1.38	0.818	0.41	7612
GO:0060134	TRUE	prepulse inhibition	-2.655	1.114	0.811	0.754	7612
GO:0050890	TRUE	cognition	-2.346	2.441	0.823	0.522	7612
GO:0007632	TRUE	visual behavior	-2.179	1.681	0.841	0.636	7612
GO:0034703	FALSE	cation channel complex	-4.382	2.348	0.652	0	-1
GO:0098878	TRUE	neurotransmitter receptor complex	-3.402	1.708	0.689	0.475	34703
GO:0098797	TRUE	plasma membrane protein complex	-2.461	2.851	0.626	0.638	34703
GO:0034705	TRUE	potassium channel complex	-2.284	2	0.667	0.839	34703
GO:0005891	TRUE	voltage-gated calcium channel complex	-2.039	1.643	0.641	0.772	34703
GO:0021548	FALSE	pons development	-4.144	0.954	0.844	0.095	-1
GO:0097447	FALSE	dendritic tree	-3.762	2.79	0.885	0	-1
GO:0043005	TRUE	neuron projection	-2.755	3.122	0.893	0.629	97447
GO:0044309	TRUE	neuron spine	-2.542	2.253	0.895	0.611	97447
GO:1990351	FALSE	transporter complex	-3.742	2.533	0.878	0.206	-1
GO:0043576	FALSE	regulation of respiratory gaseous exchange	-3.741	1.322	0.93	0	-1
GO:0036477	FALSE	somatodendritic compartment	-3.583	2.917	1	0	-1
GO:0016338	FALSE	calcium-independent cell-cell adhesion via plasma membrane cell-adhesion molecules	-3.064	1.342	0.967	0	-1
GO:0098742	TRUE	cell-cell adhesion via plasma-membrane adhesion molecules	-2.04	2.408	0.966	0.628	16338
GO:0021603	FALSE	cranial nerve formation	-3.033	1	0.836	0.246	-1
GO:0048667	FALSE	cell morphogenesis involved in neuron differentiation	-2.945	2.632	0.722	0.337	-1
GO:0022008	TRUE	neurogenesis	-2.941	3.122	0.743	0.594	48667
GO:0061564	TRUE	axon development	-2.84	2.606	0.696	0.789	48667
GO:0030182	TRUE	neuron differentiation	-2.72	2.994	0.719	0.838	48667
GO:0048666	TRUE	neuron development	-2.497	2.904	0.718	0.8	48667
GO:0032990	TRUE	cell part morphogenesis	-2.462	2.7	0.793	0.522	48667
GO:0097485	TRUE	neuron projection guidance	-2.04	2.43	0.659	0.852	48667
GO:0005003	FALSE	ephrin receptor activity	-2.83	1.279	0.772	0.003	-1
GO:0005005	TRUE	transmembrane-ephrin receptor activity	-2.153	1.255	0.773	0.81	5003
GO:0030594	FALSE	neurotransmitter receptor activity	-2.77	2.057	0.907	0.38	-1
GO:0045211	FALSE	postsynaptic membrane	-2.717	2.428	0.515	0.074	-1
GO:0099634	TRUE	postsynaptic specialization membrane	-2.434	2.041	0.537	0.82	45211
GO:0098936	TRUE	intrinsic component of postsynaptic membrane	-2.338	2.025	0.525	0.817	45211
GO:0098839	TRUE	postsynaptic density membrane	-2.281	1.94	0.545	0.8	45211
GO:0043296	TRUE	apical junction complex	-2.214	2.14	0.741	0.431	45211
GO:0098794	TRUE	postsynapse	-2.135	2.783	0.646	0.649	45211
GO:0099240	TRUE	intrinsic component of synaptic membrane	-2.081	2.149	0.524	0.843	45211
GO:0097060	TRUE	synaptic membrane	-2.055	2.567	0.582	0.677	45211
GO:0099536	FALSE	synaptic signaling	-2.715	2.652	0.971	0.003	-1
GO:0035097	FALSE	histone methyltransferase complex	-2.685	1.898	0.831	0.176	-1
GO:0048188	TRUE	Set1C/COMPASS complex	-2.655	1.114	0.845	0.8	35097
GO:0042054	FALSE	histone methyltransferase activity	-2.432	1.748	0.83	0.283	-1
GO:0042800	TRUE	histone methyltransferase activity (H3-K4 specific)	-2.655	1.23	0.801	0.828	42054
GO:0031644	FALSE	regulation of nervous system process	-2.53	2.137	0.892	0.283	-1
GO:2000463	TRUE	positive regulation of excitatory postsynaptic potential	-2.63	1.447	0.834	0.588	31644
GO:0031646	TRUE	positive regulation of nervous system process	-2.63	1.544	0.885	0.759	31644
GO:0060078	TRUE	regulation of postsynaptic membrane potential	-2.132	1.982	0.933	0.622	31644
GO:0051568	FALSE	histone H3-K4 methylation	-2.51	1.531	0.92	0.003	-1
GO:0010833	TRUE	telomere maintenance via telomere lengthening	-2.081	1.447	0.887	0.417	51568
GO:0042181	FALSE	ketone biosynthetic process	-2.456	1.462	0.95	0.075	-1
GO:0006701	TRUE	progesterone biosynthetic process	-2.409	0.477	0.905	0.702	42181
GO:0035637	FALSE	multicellular organismal signaling	-2.431	2.134	0.884	0.194	-1
GO:0010566	FALSE	regulation of ketone biosynthetic process	-2.409	1.255	0.987	0.02	-1
GO:0006599	FALSE	phosphagen metabolic process	-2.409	0.699	0.979	0.12	-1
GO:0072300	FALSE	positive regulation of metanephric glomerulus development	-2.409	0.477	0.836	0.208	-1
GO:0034331	FALSE	cell junction maintenance	-2.375	1.519	0.917	0.126	-1
GO:0034334	TRUE	adherens junction maintenance	-2.409	0.845	0.923	0.813	34331
GO:0019898	FALSE	extrinsic component of membrane	-2.399	2.483	0.919	0.077	-1
GO:0035418	FALSE	protein localization to synapse	-2.255	1.771	1	0	-1
GO:0007610	FALSE	behavior	-2.251	2.708	1	0	-1
GO:0000979	FALSE	RNA polymerase II core promoter sequence-specific DNA binding	-2.179	1.255	1	0	-1
GO:0009582	FALSE	detection of abiotic stimulus	-2.155	2.117	0.934	0	-1
GO:0062149	TRUE	detection of stimulus involved in sensory perception of pain	-2.153	1.398	0.824	0.536	9582
GO:0035235	FALSE	ionotropic glutamate receptor signaling pathway	-2.153	1.431	0.94	0.163	-1
GO:0046935	FALSE	1-phosphatidylinositol-3-kinase regulator activity	-2.153	1.23	0.994	0.024	-1
GO:0044057	FALSE	regulation of system process	-2.147	2.753	0.912	0.397	-1
GO:0060395	FALSE	SMAD protein signal transduction	-2.096	1.778	0.936	0.278	-1
GO:0030030	FALSE	cell projection organization	-2.093	3.067	0.93	0.176	-1
GO:0019897	FALSE	extrinsic component of plasma membrane	-2.081	2.23	0.84	0.182	-1
GO:0042445	FALSE	hormone metabolic process	-2.016	2.281	0.925	0.078	-1

## Sheet: LUAD_norm_covid_GO_K9_CL8_tiny_
TermID	Eliminated	Name	Value	LogSize	Uniqueness	Dispensability	Representative
GO:0007416	FALSE	synapse assembly	-14.086	1.991	0.716	0	-1
GO:0050808	TRUE	synapse organization	-8.953	2.436	0.912	0.747	7416
GO:0099172	TRUE	presynapse organization	-4.312	1.398	0.919	0.697	7416
GO:1904861	TRUE	excitatory synapse assembly	-3.865	1.204	0.751	0.67	7416
GO:0099084	TRUE	postsynaptic specialization organization	-3.865	1.23	0.918	0.674	7416
GO:0099068	TRUE	postsynapse assembly	-3.865	1.301	0.745	0.773	7416
GO:0099560	TRUE	synaptic membrane adhesion	-3.847	1.362	0.884	0.692	7416
GO:0098698	TRUE	postsynaptic specialization assembly	-3.748	1.041	0.756	0.739	7416
GO:0097090	TRUE	presynaptic membrane organization	-3.313	1.079	0.924	0.654	7416
GO:0099173	TRUE	postsynapse organization	-2.85	1.919	0.912	0.777	7416
GO:1904862	TRUE	inhibitory synapse assembly	-2.366	1.114	0.755	0.721	7416
GO:0051963	FALSE	regulation of synapse assembly	-10.905	1.973	0.917	0	-1
GO:0051965	TRUE	positive regulation of synapse assembly	-10.65	1.763	0.826	0.816	51963
GO:0099174	TRUE	regulation of presynapse organization	-4.995	1.491	0.926	0.762	51963
GO:1905874	TRUE	regulation of postsynaptic density organization	-3.748	1.176	0.929	0.715	51963
GO:0099175	TRUE	regulation of postsynapse organization	-2.994	1.934	0.92	0.837	51963
GO:1904889	TRUE	regulation of excitatory synapse assembly	-2.959	1.146	0.928	0.719	51963
GO:0099150	TRUE	regulation of postsynaptic specialization assembly	-2.738	1.079	0.948	0.434	51963
GO:0051960	FALSE	regulation of nervous system development	-9.014	2.617	0.879	0.031	-1
GO:0051962	TRUE	positive regulation of nervous system development	-6.467	2.413	0.861	0.609	51960
GO:0060284	TRUE	regulation of cell development	-5.797	2.678	0.88	0.472	51960
GO:0045595	TRUE	regulation of cell differentiation	-5.322	3.187	0.874	0.633	51960
GO:0045664	TRUE	regulation of neuron differentiation	-5.292	2.272	0.891	0.547	51960
GO:0051094	TRUE	positive regulation of developmental process	-5.263	3.087	0.867	0.68	51960
GO:0051093	TRUE	negative regulation of developmental process	-4.984	2.924	0.872	0.522	51960
GO:0045596	TRUE	negative regulation of cell differentiation	-4.147	2.792	0.85	0.641	51960
GO:0045597	TRUE	positive regulation of cell differentiation	-3.355	2.907	0.852	0.694	51960
GO:0045666	TRUE	positive regulation of neuron differentiation	-3.333	1.964	0.877	0.503	51960
GO:0032330	TRUE	regulation of chondrocyte differentiation	-2.965	1.69	0.892	0.504	51960
GO:0061035	TRUE	regulation of cartilage development	-2.718	1.813	0.9	0.519	51960
GO:0048640	TRUE	negative regulation of developmental growth	-2.649	2.004	0.878	0.682	51960
GO:0051961	TRUE	negative regulation of nervous system development	-2.649	2.13	0.863	0.806	51960
GO:0051240	TRUE	positive regulation of multicellular organismal process	-2.594	3.127	0.926	0.52	51960
GO:0045665	TRUE	negative regulation of neuron differentiation	-2.428	1.806	0.876	0.827	51960
GO:0010721	TRUE	negative regulation of cell development	-2.402	2.228	0.864	0.726	51960
GO:0010720	TRUE	positive regulation of cell development	-2.355	2.456	0.86	0.802	51960
GO:0030517	TRUE	negative regulation of axon extension	-2.204	1.643	0.599	0.76	51960
GO:0098742	FALSE	cell-cell adhesion via plasma-membrane adhesion molecules	-8.829	2.408	0.957	0.004	-1
GO:0016339	TRUE	calcium-dependent cell-cell adhesion via plasma membrane cell adhesion molecules	-6.118	1.623	0.959	0.669	98742
GO:0007156	TRUE	homophilic cell adhesion via plasma membrane adhesion molecules	-4.847	2.223	0.954	0.779	98742
GO:0098609	TRUE	cell-cell adhesion	-2.821	2.708	0.961	0.715	98742
GO:0007158	TRUE	neuron cell-cell adhesion	-2.366	1.255	0.965	0.616	98742
GO:0007157	TRUE	heterophilic cell-cell adhesion via plasma membrane cell adhesion molecules	-2.081	1.681	0.958	0.789	98742
GO:0000904	FALSE	cell morphogenesis involved in differentiation	-8.31	2.725	0.674	0.203	-1
GO:0048667	TRUE	cell morphogenesis involved in neuron differentiation	-7.405	2.632	0.634	0.867	904
GO:0032990	TRUE	cell part morphogenesis	-6.65	2.7	0.677	0.538	904
GO:0048666	TRUE	neuron development	-6.513	2.904	0.679	0.669	904
GO:0030182	TRUE	neuron differentiation	-6.25	2.994	0.68	0.838	904
GO:0097485	TRUE	neuron projection guidance	-5.687	2.43	0.617	0.852	904
GO:0016358	TRUE	dendrite development	-5.518	2.013	0.724	0.511	904
GO:0061564	TRUE	axon development	-5.492	2.606	0.685	0.793	904
GO:0003206	TRUE	cardiac chamber morphogenesis	-4.961	2.057	0.631	0.444	904
GO:0060411	TRUE	cardiac septum morphogenesis	-4.485	1.799	0.646	0.885	904
GO:0003007	TRUE	heart morphogenesis	-4.364	2.362	0.627	0.742	904
GO:0009887	TRUE	animal organ morphogenesis	-4.361	2.956	0.653	0.595	904
GO:0032989	TRUE	cellular component morphogenesis	-4.347	2.765	0.684	0.549	904
GO:0003205	TRUE	cardiac chamber development	-3.587	2.176	0.702	0.765	904
GO:0003208	TRUE	cardiac ventricle morphogenesis	-3.404	1.845	0.643	0.897	904
GO:0060412	TRUE	ventricular septum morphogenesis	-3.395	1.556	0.661	0.84	904
GO:0048813	TRUE	dendrite morphogenesis	-3.269	1.763	0.678	0.711	904
GO:0021953	TRUE	central nervous system neuron differentiation	-3.229	2.241	0.728	0.707	904
GO:0003281	TRUE	ventricular septum development	-3.211	1.799	0.704	0.922	904
GO:0003279	TRUE	cardiac septum development	-3.178	1.978	0.696	0.921	904
GO:0048645	TRUE	animal organ formation	-3.101	1.568	0.717	0.503	904
GO:0003231	TRUE	cardiac ventricle development	-3.084	2.053	0.692	0.937	904
GO:1902284	TRUE	neuron projection extension involved in neuron projection guidance	-3.028	0.954	0.694	0.608	904
GO:0060560	TRUE	developmental growth involved in morphogenesis	-2.903	2.033	0.735	0.442	904
GO:0001763	TRUE	morphogenesis of a branching structure	-2.85	2.201	0.74	0.462	904
GO:0007507	TRUE	heart development	-2.653	2.691	0.684	0.679	904
GO:0003151	TRUE	outflow tract morphogenesis	-2.461	1.833	0.656	0.808	904
GO:0003148	TRUE	outflow tract septum morphogenesis	-2.458	1.431	0.668	0.884	904
GO:0035107	TRUE	appendage morphogenesis	-2.428	2.13	0.733	0.453	904
GO:0060602	TRUE	branch elongation of an epithelium	-2.366	1.204	0.723	0.688	904
GO:0010002	TRUE	cardioblast differentiation	-2.366	1.114	0.743	0.703	904
GO:0060174	TRUE	limb bud formation	-2.366	1.079	0.776	0.753	904
GO:0003207	TRUE	cardiac chamber formation	-2.366	1.079	0.688	0.762	904
GO:0003171	TRUE	atrioventricular valve development	-2.264	1.415	0.743	0.601	904
GO:0140058	TRUE	neuron projection arborization	-2.264	1.146	0.716	0.614	904
GO:0048675	TRUE	axon extension	-2.263	1.519	0.676	0.814	904
GO:0060996	TRUE	dendritic spine development	-2.247	1.477	0.749	0.844	904
GO:0060956	TRUE	endocardial cell differentiation	-2.208	0.845	0.723	0.535	904
GO:0070309	TRUE	lens fiber cell morphogenesis	-2.208	0.778	0.717	0.537	904
GO:0036302	TRUE	atrioventricular canal development	-2.208	1	0.761	0.553	904
GO:0060379	TRUE	cardiac muscle cell myoblast differentiation	-2.208	1.041	0.746	0.671	904
GO:0098868	TRUE	bone growth	-2.204	1.431	0.836	0.67	904
GO:0048589	TRUE	developmental growth	-2.101	2.526	0.8	0.857	904
GO:0003197	TRUE	endocardial cushion development	-2.096	1.623	0.707	0.628	904
GO:0003214	TRUE	cardiac left ventricle morphogenesis	-2.091	1.176	0.684	0.777	904
GO:0050919	FALSE	negative chemotaxis	-3.573	1.672	0.969	0.196	-1
GO:0022008	TRUE	neurogenesis	-7.532	3.122	0.687	0.489	50919
GO:0007417	TRUE	central nervous system development	-3.717	2.976	0.709	0.679	50919
GO:0001764	TRUE	neuron migration	-2.428	2.041	0.74	0.437	50919
GO:0050803	FALSE	regulation of synapse structure or activity	-6.282	2.326	0.971	0.244	-1
GO:0001823	FALSE	mesonephros development	-5.769	1.903	0.74	0.211	-1
GO:0072073	TRUE	kidney epithelium development	-3.736	2.076	0.697	0.795	1823
GO:0060993	TRUE	kidney morphogenesis	-3.459	1.903	0.669	0.765	1823
GO:0072001	TRUE	renal system development	-2.924	2.438	0.732	0.87	1823
GO:0061326	TRUE	renal tubule development	-2.605	1.881	0.713	0.756	1823
GO:0072028	TRUE	nephron morphogenesis	-2.344	1.792	0.673	0.931	1823
GO:0072171	TRUE	mesonephric tubule morphogenesis	-2.204	1.69	0.646	0.892	1823
GO:0072009	TRUE	nephron epithelium development	-2.128	1.973	0.701	0.807	1823
GO:0072006	TRUE	nephron development	-2.08	2.083	0.73	0.872	1823
GO:0030030	FALSE	cell projection organization	-5.706	3.067	0.956	0.2	-1
GO:0003700	FALSE	DNA-binding transcription factor activity	-5.369	3.162	0.781	0.038	-1
GO:0140110	TRUE	transcription regulator activity	-4.073	3.286	0.811	0.56	3700
GO:0000981	TRUE	DNA-binding transcription factor activity, RNA polymerase II-specific	-2.328	3.146	0.782	0.786	3700
GO:0060089	FALSE	molecular transducer activity	-4.662	3.179	1	0	-1
GO:0042753	FALSE	positive regulation of circadian rhythm	-4.419	1.255	0.964	0.023	-1
GO:0060592	FALSE	mammary gland formation	-4.419	0.903	0.735	0.336	-1
GO:0060443	TRUE	mammary gland morphogenesis	-3.778	1.591	0.703	0.75	60592
GO:0060603	TRUE	mammary gland duct morphogenesis	-3.202	1.447	0.673	0.856	60592
GO:0022612	TRUE	gland morphogenesis	-2.841	1.964	0.688	0.572	60592
GO:0030878	TRUE	thyroid gland development	-2.264	1.362	0.784	0.626	60592
GO:0060445	TRUE	branching involved in salivary gland morphogenesis	-2.096	1.204	0.691	0.794	60592
GO:0099536	FALSE	synaptic signaling	-4.331	2.652	0.972	0.004	-1
GO:0044339	TRUE	canonical Wnt signaling pathway involved in osteoblast differentiation	-2.208	0.477	0.833	0.41	99536
GO:1905114	TRUE	cell surface receptor signaling pathway involved in cell-cell signaling	-2.135	2.648	0.941	0.709	99536
GO:0009880	FALSE	embryonic pattern specification	-4.312	1.826	0.805	0.18	-1
GO:0003002	TRUE	regionalization	-2.967	2.49	0.783	0.763	9880
GO:0010092	TRUE	specification of animal organ identity	-2.686	1.279	0.724	0.59	9880
GO:0048598	TRUE	embryonic morphogenesis	-2.074	2.731	0.692	0.616	9880
GO:0010975	FALSE	regulation of neuron projection development	-4.24	2.624	0.923	0.392	-1
GO:0050773	TRUE	regulation of dendrite development	-3.596	1.987	0.869	0.72	10975
GO:0031344	TRUE	regulation of cell projection organization	-3.544	2.809	0.933	0.499	10975
GO:1900006	TRUE	positive regulation of dendrite development	-2.92	1.204	0.873	0.597	10975
GO:0010976	TRUE	positive regulation of neuron projection development	-2.535	2.17	0.908	0.756	10975
GO:0007267	FALSE	cell-cell signaling	-4.197	3.041	0.978	0.257	-1
GO:0071772	FALSE	response to BMP	-4.04	2.009	0.978	0	-1
GO:0060076	FALSE	excitatory synapse	-2.587	1.672	0.542	0.313	-1
GO:0045202	TRUE	synapse	-4.04	3.111	0.468	0.57	60076
GO:0098839	TRUE	postsynaptic density membrane	-2.587	1.94	0.336	0.8	60076
GO:0045211	TRUE	postsynaptic membrane	-2.535	2.428	0.312	0.486	60076
GO:0099634	TRUE	postsynaptic specialization membrane	-2.476	2.041	0.338	0.82	60076
GO:0098936	TRUE	intrinsic component of postsynaptic membrane	-2.263	2.025	0.322	0.817	60076
GO:0060170	TRUE	ciliary membrane	-2.235	1.863	0.649	0.522	60076
GO:0098982	TRUE	GABA-ergic synapse	-2.038	1.82	0.531	0.503	60076
GO:0098948	TRUE	intrinsic component of postsynaptic specialization membrane	-2.038	1.845	0.327	0.931	60076
GO:0007389	FALSE	pattern specification process	-3.872	2.614	0.786	0.243	-1
GO:0045499	FALSE	chemorepellent activity	-3.847	1.462	0.828	0	-1
GO:0072520	FALSE	seminiferous tubule development	-3.748	1.114	0.763	0.23	-1
GO:0048754	TRUE	branching morphogenesis of an epithelial tube	-3.689	2.09	0.68	0.807	72520
GO:0060562	TRUE	epithelial tube morphogenesis	-3.339	2.459	0.66	0.517	72520
GO:0033327	TRUE	Leydig cell differentiation	-3.313	1.041	0.774	0.663	72520
GO:0060572	TRUE	morphogenesis of an epithelial bud	-2.959	0.903	0.764	0.614	72520
GO:0035239	TRUE	tube morphogenesis	-2.555	2.792	0.675	0.79	72520
GO:0007548	TRUE	sex differentiation	-2.552	2.407	0.8	0.483	72520
GO:0048566	TRUE	embryonic digestive tract development	-2.485	1.505	0.768	0.564	72520
GO:0060571	TRUE	morphogenesis of an epithelial fold	-2.458	1.255	0.749	0.664	72520
GO:0060601	TRUE	lateral sprouting from an epithelium	-2.366	0.954	0.754	0.621	72520
GO:0045137	TRUE	development of primary sexual characteristics	-2.33	2.32	0.766	0.713	72520
GO:0048729	TRUE	tissue morphogenesis	-2.21	2.708	0.691	0.557	72520
GO:0032504	TRUE	multicellular organism reproduction	-2.204	2.913	0.835	0.641	72520
GO:0003006	TRUE	developmental process involved in reproduction	-2.192	2.972	0.774	0.78	72520
GO:0046661	TRUE	male sex differentiation	-2.185	2.17	0.773	0.906	72520
GO:0002009	TRUE	morphogenesis of an epithelium	-2.181	2.617	0.673	0.875	72520
GO:0031226	FALSE	intrinsic component of plasma membrane	-3.616	3.239	0.794	0.249	-1
GO:0030215	FALSE	semaphorin receptor binding	-3.608	1.38	0.946	0.33	-1
GO:0019935	FALSE	cyclic-nucleotide-mediated signaling	-3.596	1.724	0.952	0.175	-1
GO:0019932	TRUE	second-messenger-mediated signaling	-2.766	2.358	0.949	0.439	19935
GO:0007263	TRUE	nitric oxide mediated signal transduction	-2.686	1.301	0.955	0.679	19935
GO:2001222	FALSE	regulation of neuron migration	-3.404	1.613	0.968	0.03	-1
GO:1902668	FALSE	negative regulation of axon guidance	-3.395	0.477	0.948	0.363	-1
GO:1902667	TRUE	regulation of axon guidance	-2.587	1.176	0.962	0.536	1902668
GO:2001223	TRUE	negative regulation of neuron migration	-2.366	1.041	0.951	0.493	1902668
GO:0021563	FALSE	glossopharyngeal nerve development	-3.313	0.699	0.82	0.276	-1
GO:0003013	FALSE	circulatory system process	-3.248	2.665	0.879	0.136	-1
GO:0043565	FALSE	sequence-specific DNA binding	-3.243	3.229	0.822	0.003	-1
GO:0001067	TRUE	regulatory region nucleic acid binding	-2.597	3.185	0.854	0.49	43565
GO:1990837	TRUE	sequence-specific double-stranded DNA binding	-2.485	3.202	0.822	0.716	43565
GO:0090287	FALSE	regulation of cellular response to growth factor stimulus	-3.021	2.436	0.968	0.036	-1
GO:0051216	FALSE	cartilage development	-2.965	2.17	0.73	0.286	-1
GO:0002062	TRUE	chondrocyte differentiation	-2.409	1.826	0.738	0.861	51216
GO:0060485	TRUE	mesenchyme development	-2.334	2.336	0.725	0.464	51216
GO:0030057	FALSE	desmosome	-2.959	1.415	0.567	0	-1
GO:0005912	TRUE	adherens junction	-2.377	2.238	0.503	0.63	30057
GO:0005911	TRUE	cell-cell junction	-2.075	2.687	0.472	0.715	30057
GO:0070848	FALSE	response to growth factor	-2.938	2.713	0.975	0.349	-1
GO:0001655	FALSE	urogenital system development	-2.92	2.484	0.773	0.248	-1
GO:0007610	FALSE	behavior	-2.818	2.708	1	0	-1
GO:0000122	FALSE	negative regulation of transcription by RNA polymerase II	-2.265	2.942	0.922	0.227	-1
GO:1902679	TRUE	negative regulation of RNA biosynthetic process	-2.806	3.101	0.92	0.839	122
GO:0051254	TRUE	positive regulation of RNA metabolic process	-2.528	3.228	0.922	0.464	122
GO:0045934	TRUE	negative regulation of nucleobase-containing compound metabolic process	-2.356	3.166	0.922	0.643	122
GO:0045944	TRUE	positive regulation of transcription by RNA polymerase II	-2.143	3.072	0.924	0.798	122
GO:0031128	FALSE	developmental induction	-2.738	1.38	0.866	0.134	-1
GO:0071526	FALSE	semaphorin-plexin signaling pathway	-2.722	1.58	0.958	0.169	-1
GO:0004930	FALSE	G protein-coupled receptor activity	-2.709	2.946	0.873	0.191	-1
GO:0098821	TRUE	BMP receptor activity	-2.208	0.845	0.894	0.441	4930
GO:0033687	FALSE	osteoblast proliferation	-2.686	0.845	0.999	0.003	-1
GO:0032433	FALSE	filopodium tip	-2.686	1.255	0.962	0	-1
GO:0002251	FALSE	organ or tissue specific immune response	-2.648	1.544	0.989	0.07	-1
GO:0035295	FALSE	tube development	-2.633	2.906	0.769	0.284	-1
GO:0022610	FALSE	biological adhesion	-2.625	2.977	1	0	-1
GO:0042596	FALSE	fear response	-2.485	1.491	0.898	0.104	-1
GO:0030510	FALSE	regulation of BMP signaling pathway	-2.461	1.949	0.961	0.238	-1
GO:0030514	TRUE	negative regulation of BMP signaling pathway	-2.458	1.699	0.941	0.758	30510
GO:0045743	TRUE	positive regulation of fibroblast growth factor receptor signaling pathway	-2.208	0.845	0.953	0.619	30510
GO:0060322	FALSE	head development	-2.397	2.873	0.793	0.265	-1
GO:0031282	FALSE	regulation of guanylate cyclase activity	-2.366	1.114	0.964	0.027	-1
GO:0048520	FALSE	positive regulation of behavior	-2.366	1.431	0.954	0.104	-1
GO:1904321	FALSE	response to forskolin	-2.366	1.041	0.982	0.241	-1
GO:0034703	FALSE	cation channel complex	-2.33	2.348	0.792	0.206	-1
GO:0031284	TRUE	positive regulation of guanylate cyclase activity	-2.366	1	0.948	0.824	31282
GO:1990454	TRUE	L-type voltage-gated calcium channel complex	-2.366	1.114	0.787	0.689	34703
GO:0045938	TRUE	positive regulation of circadian sleep/wake cycle sleep	-2.208	0.845	0.934	0.768	48520
GO:2000252	TRUE	negative regulation of feeding behavior	-2.208	1	0.953	0.79	48520
GO:0032803	FALSE	regulation of low-density lipoprotein particle receptor catabolic process	-2.208	0.845	0.976	0.102	-1
GO:2000809	FALSE	positive regulation of synaptic vesicle clustering	-2.208	0.602	0.963	0.219	-1
GO:0022602	FALSE	ovulation cycle process	-2.204	1.613	0.876	0.351	-1
GO:0043046	TRUE	DNA methylation involved in gamete generation	-2.091	1.301	0.883	0.459	22602
GO:1990351	FALSE	transporter complex	-2.198	2.533	0.956	0	-1
GO:0007186	FALSE	G protein-coupled receptor signaling pathway	-2.192	3.12	0.943	0.309	-1
GO:0001501	FALSE	skeletal system development	-2.162	2.659	0.763	0.29	-1
GO:0140030	FALSE	modification-dependent protein binding	-2.154	2.196	0.993	0.011	-1
GO:0001708	FALSE	cell fate specification	-2.153	1.881	0.826	0.295	-1
GO:0010771	FALSE	negative regulation of cell morphogenesis involved in differentiation	-2.153	1.176	0.89	0.32	-1
GO:0072359	FALSE	circulatory system development	-2.139	2.915	0.747	0.333	-1
GO:0007626	FALSE	locomotory behavior	-2.103	2.201	1	0	-1
GO:0070577	FALSE	lysine-acetylated histone binding	-2.096	1.362	0.994	0.01	-1
GO:0061478	FALSE	response to platelet aggregation inhibitor	-2.091	1.079	0.983	0.175	-1
GO:0007187	FALSE	G protein-coupled receptor signaling pathway coupled to cyclic nucleotide second messenger	-2.085	1.833	0.959	0.18	-1
GO:0000003	FALSE	reproduction	-2.084	3.144	1	0	-1
GO:0045926	FALSE	negative regulation of growth	-2.033	2.378	0.947	0.234	-1
GO:0045165	FALSE	cell fate commitment	-2.033	2.356	0.807	0.337	-1
GO:0060998	FALSE	regulation of dendritic spine development	-2.011	1.778	0.914	0.368	-1
GO:0030545	FALSE	receptor regulator activity	-2.004	2.732	0.923	0.356	-1

## Sheet: LUAD_norm_covid_GO_K9_CL9_tiny_
TermID	Eliminated	Name	Value	LogSize	Uniqueness	Dispensability	Representative
GO:0035295	FALSE	tube development	-15.53	2.906	0.794	0.302	-1
GO:0035239	FALSE	tube morphogenesis	-14.984	2.792	0.72	0	-1
GO:0048598	TRUE	embryonic morphogenesis	-11.717	2.731	0.721	0.555	35239
GO:0009887	TRUE	animal organ morphogenesis	-11.62	2.956	0.702	0.632	35239
GO:0048562	TRUE	embryonic organ morphogenesis	-11.257	2.442	0.699	0.731	35239
GO:0048568	TRUE	embryonic organ development	-10.447	2.617	0.744	0.772	35239
GO:0048514	TRUE	blood vessel morphogenesis	-10.18	2.594	0.705	0.824	35239
GO:0048646	TRUE	anatomical structure formation involved in morphogenesis	-10.163	2.927	0.751	0.595	35239
GO:0048705	TRUE	skeletal system morphogenesis	-9.699	2.324	0.715	0.489	35239
GO:0009792	TRUE	embryo development ending in birth or egg hatching	-7.051	2.768	0.767	0.811	35239
GO:0060562	TRUE	epithelial tube morphogenesis	-6.561	2.459	0.705	0.79	35239
GO:0051216	TRUE	cartilage development	-5.994	2.17	0.745	0.774	35239
GO:0097094	TRUE	craniofacial suture morphogenesis	-5.858	1.255	0.769	0.627	35239
GO:0048706	TRUE	embryonic skeletal system development	-5.706	2.072	0.768	0.755	35239
GO:0048704	TRUE	embryonic skeletal system morphogenesis	-5.706	1.959	0.715	0.778	35239
GO:0001570	TRUE	vasculogenesis	-5.647	1.826	0.742	0.66	35239
GO:0002062	TRUE	chondrocyte differentiation	-5.537	1.826	0.753	0.861	35239
GO:0002009	TRUE	morphogenesis of an epithelium	-5.446	2.617	0.726	0.875	35239
GO:0060349	TRUE	bone morphogenesis	-5.375	1.959	0.735	0.83	35239
GO:0090596	TRUE	sensory organ morphogenesis	-4.952	2.384	0.722	0.648	35239
GO:0035148	TRUE	tube formation	-4.897	2.134	0.757	0.718	35239
GO:0021915	TRUE	neural tube development	-4.533	2.158	0.719	0.723	35239
GO:0016331	TRUE	morphogenesis of embryonic epithelium	-4.52	2.13	0.717	0.816	35239
GO:0060606	TRUE	tube closure	-4.335	1.924	0.765	0.678	35239
GO:0022612	TRUE	gland morphogenesis	-4.273	1.964	0.747	0.583	35239
GO:0072175	TRUE	epithelial tube formation	-4.273	2.086	0.725	0.949	35239
GO:0001841	TRUE	neural tube formation	-3.907	1.987	0.693	0.915	35239
GO:0035107	TRUE	appendage morphogenesis	-3.622	2.13	0.767	0.929	35239
GO:0035113	TRUE	embryonic appendage morphogenesis	-3.551	2.053	0.747	0.735	35239
GO:0048048	TRUE	embryonic eye morphogenesis	-3.486	1.519	0.748	0.571	35239
GO:0060348	TRUE	bone development	-3.358	2.241	0.771	0.788	35239
GO:0001763	TRUE	morphogenesis of a branching structure	-3.311	2.201	0.781	0.471	35239
GO:0035137	TRUE	hindlimb morphogenesis	-3.305	1.544	0.793	0.857	35239
GO:0042471	TRUE	ear morphogenesis	-3.167	2.045	0.719	0.795	35239
GO:0032989	TRUE	cellular component morphogenesis	-3.076	2.765	0.737	0.562	35239
GO:0002040	TRUE	sprouting angiogenesis	-3.032	1.771	0.752	0.651	35239
GO:0048592	TRUE	eye morphogenesis	-2.956	2.149	0.734	0.855	35239
GO:0060509	TRUE	type I pneumocyte differentiation	-2.876	0.778	0.793	0.513	35239
GO:0060536	TRUE	cartilage morphogenesis	-2.861	1.041	0.755	0.599	35239
GO:0043583	TRUE	ear development	-2.842	2.303	0.78	0.78	35239
GO:0048286	TRUE	lung alveolus development	-2.691	1.591	0.789	0.655	35239
GO:0060343	TRUE	trabecula formation	-2.601	1.322	0.776	0.504	35239
GO:0007369	TRUE	gastrulation	-2.471	2.173	0.751	0.758	35239
GO:0061383	TRUE	trabecula morphogenesis	-2.439	1.623	0.817	0.404	35239
GO:0060438	TRUE	trachea development	-2.411	1.255	0.823	0.692	35239
GO:0048754	TRUE	branching morphogenesis of an epithelial tube	-2.4	2.09	0.728	0.807	35239
GO:0042476	TRUE	odontogenesis	-2.32	2.049	0.746	0.595	35239
GO:0060534	TRUE	trachea cartilage development	-2.312	0.903	0.795	0.621	35239
GO:0035136	TRUE	forelimb morphogenesis	-2.276	1.568	0.792	0.861	35239
GO:0035116	TRUE	embryonic hindlimb morphogenesis	-2.149	1.447	0.776	0.84	35239
GO:0007431	TRUE	salivary gland development	-2.129	1.447	0.82	0.637	35239
GO:0072359	FALSE	circulatory system development	-14.068	2.915	0.777	0.315	-1
GO:0031012	FALSE	extracellular matrix	-13.809	2.752	0.66	0	-1
GO:0062023	TRUE	collagen-containing extracellular matrix	-12.142	2.627	0.668	0.931	31012
GO:0005604	TRUE	basement membrane	-6.664	1.978	0.7	0.772	31012
GO:0005583	TRUE	fibrillar collagen trimer	-3.557	1.114	0.713	0.626	31012
GO:0098644	TRUE	complex of collagen trimers	-2.861	1.342	0.732	0.66	31012
GO:0051093	FALSE	negative regulation of developmental process	-12.608	2.924	0.851	0	-1
GO:0045596	TRUE	negative regulation of cell differentiation	-10.898	2.792	0.824	0.544	51093
GO:0045595	TRUE	regulation of cell differentiation	-6.331	3.187	0.858	0.633	51093
GO:1901343	TRUE	negative regulation of vasculature development	-6.256	2	0.844	0.681	51093
GO:0051960	TRUE	regulation of nervous system development	-6.034	2.617	0.852	0.512	51093
GO:1901342	TRUE	regulation of vasculature development	-5.255	2.438	0.858	0.614	51093
GO:0060284	TRUE	regulation of cell development	-5.056	2.678	0.866	0.641	51093
GO:0010721	TRUE	negative regulation of cell development	-5.041	2.228	0.844	0.726	51093
GO:0051094	TRUE	positive regulation of developmental process	-4.791	3.087	0.852	0.68	51093
GO:0045664	TRUE	regulation of neuron differentiation	-4.474	2.272	0.878	0.565	51093
GO:0032331	TRUE	negative regulation of chondrocyte differentiation	-4.374	1.362	0.85	0.579	51093
GO:0061037	TRUE	negative regulation of cartilage development	-4.374	1.431	0.855	0.848	51093
GO:0045668	TRUE	negative regulation of osteoblast differentiation	-4.18	1.663	0.862	0.623	51093
GO:0022603	TRUE	regulation of anatomical structure morphogenesis	-3.988	2.972	0.869	0.646	51093
GO:0045667	TRUE	regulation of osteoblast differentiation	-3.776	2.064	0.884	0.431	51093
GO:0032330	TRUE	regulation of chondrocyte differentiation	-3.524	1.69	0.865	0.901	51093
GO:0048638	TRUE	regulation of developmental growth	-3.407	2.483	0.879	0.489	51093
GO:0051961	TRUE	negative regulation of nervous system development	-3.366	2.13	0.838	0.706	51093
GO:0045597	TRUE	positive regulation of cell differentiation	-3.349	2.907	0.842	0.694	51093
GO:0045665	TRUE	negative regulation of neuron differentiation	-3.289	1.806	0.856	0.647	51093
GO:0061035	TRUE	regulation of cartilage development	-3.193	1.813	0.876	0.519	51093
GO:0045607	TRUE	regulation of inner ear auditory receptor cell differentiation	-2.876	0.954	0.885	0.676	51093
GO:0048640	TRUE	negative regulation of developmental growth	-2.706	2.004	0.856	0.697	51093
GO:1903707	TRUE	negative regulation of hemopoiesis	-2.701	2.004	0.841	0.682	51093
GO:0046620	TRUE	regulation of organ growth	-2.668	1.944	0.878	0.763	51093
GO:0045995	TRUE	regulation of embryonic development	-2.561	1.792	0.877	0.516	51093
GO:0060420	TRUE	regulation of heart growth	-2.514	1.799	0.87	0.739	51093
GO:0030856	TRUE	regulation of epithelial cell differentiation	-2.471	2.155	0.858	0.567	51093
GO:0010771	TRUE	negative regulation of cell morphogenesis involved in differentiation	-2.269	1.176	0.872	0.554	51093
GO:0030857	TRUE	negative regulation of epithelial cell differentiation	-2.186	1.623	0.846	0.696	51093
GO:0051962	TRUE	positive regulation of nervous system development	-2.101	2.413	0.845	0.806	51093
GO:0030278	FALSE	regulation of ossification	-4.665	2.045	0.933	0.034	-1
GO:0051241	TRUE	negative regulation of multicellular organismal process	-11.039	2.985	0.889	0.413	30278
GO:0051240	TRUE	positive regulation of multicellular organismal process	-4.128	3.127	0.9	0.6	30278
GO:0001667	FALSE	ameboidal-type cell migration	-5.978	2.243	0.966	0.004	-1
GO:0048870	TRUE	cell motility	-11.019	3.035	0.96	0.767	1667
GO:0001764	TRUE	neuron migration	-3.103	2.041	0.768	0.571	1667
GO:0043542	TRUE	endothelial cell migration	-2.623	1.833	0.884	0.544	1667
GO:0014812	TRUE	muscle cell migration	-2.528	1.362	0.971	0.491	1667
GO:0042330	TRUE	taxis	-2.308	2.73	0.952	0.595	1667
GO:0040011	FALSE	locomotion	-11.015	3.118	1	0	-1
GO:0001501	FALSE	skeletal system development	-10.848	2.659	0.791	0.333	-1
GO:0043062	FALSE	extracellular structure organization	-10.538	2.554	0.983	0	-1
GO:0005201	FALSE	extracellular matrix structural constituent	-10.029	2.233	0.936	0	-1
GO:0030020	TRUE	extracellular matrix structural constituent conferring tensile strength	-2.82	1.623	0.927	0.584	5201
GO:0030021	TRUE	extracellular matrix structural constituent conferring compression resistance	-2.739	1.362	0.928	0.722	5201
GO:0009790	FALSE	embryo development	-9.719	2.967	0.79	0.323	-1
GO:0022610	FALSE	biological adhesion	-9.19	2.977	1	0	-1
GO:0060537	FALSE	muscle tissue development	-8.715	2.43	0.8	0.235	-1
GO:0060429	TRUE	epithelium development	-6.9	3.027	0.767	0.699	60537
GO:0061448	TRUE	connective tissue development	-6.747	2.288	0.807	0.49	60537
GO:0060485	TRUE	mesenchyme development	-6.634	2.336	0.757	0.497	60537
GO:0048762	TRUE	mesenchymal cell differentiation	-6.001	2.196	0.746	0.479	60537
GO:0048729	TRUE	tissue morphogenesis	-5.638	2.708	0.733	0.552	60537
GO:0014033	TRUE	neural crest cell differentiation	-4.491	1.944	0.758	0.867	60537
GO:0030855	TRUE	epithelial cell differentiation	-2.987	2.821	0.756	0.624	60537
GO:0001837	TRUE	epithelial to mesenchymal transition	-2.719	1.869	0.762	0.868	60537
GO:0001755	TRUE	neural crest cell migration	-2.39	1.724	0.74	0.824	60537
GO:0061307	TRUE	cardiac neural crest cell differentiation involved in heart development	-2.312	0.954	0.785	0.701	60537
GO:0007517	FALSE	muscle organ development	-7.698	2.435	0.769	0.258	-1
GO:0060538	TRUE	skeletal muscle organ development	-4.893	2.097	0.786	0.788	7517
GO:0042692	TRUE	muscle cell differentiation	-3.182	2.356	0.813	0.844	7517
GO:0051146	TRUE	striated muscle cell differentiation	-2.65	2.265	0.816	0.823	7517
GO:0055001	TRUE	muscle cell development	-2.332	2.134	0.813	0.912	7517
GO:0070848	FALSE	response to growth factor	-7.556	2.713	0.962	0	-1
GO:0033993	TRUE	response to lipid	-2.712	2.893	0.96	0.456	70848
GO:0014070	TRUE	response to organic cyclic compound	-2.146	2.923	0.96	0.492	70848
GO:0009952	FALSE	anterior/posterior pattern specification	-7.219	2.299	0.807	0.248	-1
GO:0001216	FALSE	DNA-binding transcription activator activity	-2.563	2.652	0.891	0.051	-1
GO:0000981	TRUE	DNA-binding transcription factor activity, RNA polymerase II-specific	-7.219	3.146	0.877	0.742	1216
GO:0003002	TRUE	regionalization	-6.135	2.49	0.8	0.861	9952
GO:0003700	TRUE	DNA-binding transcription factor activity	-4.327	3.162	0.882	0.786	1216
GO:0009954	TRUE	proximal/distal pattern formation	-3.96	1.519	0.837	0.737	9952
GO:0007379	TRUE	segment specification	-3.177	1.255	0.845	0.696	9952
GO:0140110	TRUE	transcription regulator activity	-3.034	3.286	0.904	0.449	1216
GO:0021910	TRUE	smoothened signaling pathway involved in ventral spinal cord patterning	-2.312	0.699	0.789	0.618	9952
GO:0009953	TRUE	dorsal/ventral pattern formation	-2.027	1.857	0.825	0.796	9952
GO:0031589	FALSE	cell-substrate adhesion	-7.136	2.267	0.982	0.004	-1
GO:0007160	TRUE	cell-matrix adhesion	-3.458	2.1	0.983	0.585	31589
GO:0007156	TRUE	homophilic cell adhesion via plasma membrane adhesion molecules	-3.193	2.223	0.982	0.774	31589
GO:0098742	TRUE	cell-cell adhesion via plasma-membrane adhesion molecules	-2.977	2.408	0.981	0.632	31589
GO:0098609	TRUE	cell-cell adhesion	-2.37	2.708	0.981	0.715	31589
GO:0042127	FALSE	regulation of cell population proliferation	-6.939	3.204	0.97	0.06	-1
GO:0050673	FALSE	epithelial cell proliferation	-6.874	1.929	0.98	0.004	-1
GO:0061351	TRUE	neural precursor cell proliferation	-4.538	1.839	0.98	0.651	50673
GO:0001935	TRUE	endothelial cell proliferation	-3.48	1.38	0.982	0.592	50673
GO:0010463	TRUE	mesenchymal cell proliferation	-2.601	1.23	0.982	0.575	50673
GO:0072089	TRUE	stem cell proliferation	-2.561	1.38	0.982	0.592	50673
GO:0048144	TRUE	fibroblast proliferation	-2.417	0.301	0.985	0.47	50673
GO:0061061	FALSE	muscle structure development	-6.867	2.645	0.833	0.251	-1
GO:0071559	FALSE	response to transforming growth factor beta	-6.734	2.201	0.955	0.368	-1
GO:0007179	TRUE	transforming growth factor beta receptor signaling pathway	-4.101	2.017	0.918	0.696	71559
GO:0071495	TRUE	cellular response to endogenous stimulus	-2.967	3.05	0.964	0.631	71559
GO:0034694	TRUE	response to prostaglandin	-2.379	1.491	0.965	0.425	71559
GO:0071772	TRUE	response to BMP	-2.168	2.009	0.957	0.695	71559
GO:0071774	TRUE	response to fibroblast growth factor	-2.109	2.064	0.956	0.704	71559
GO:0030199	FALSE	collagen fibril organization	-6.603	1.681	0.977	0.162	-1
GO:0085029	TRUE	extracellular matrix assembly	-3.046	1.519	0.978	0.626	30199
GO:0071711	TRUE	basement membrane organization	-2.439	1.431	0.981	0.615	30199
GO:0090527	TRUE	actin filament reorganization	-2.312	1.041	0.981	0.522	30199
GO:0030048	TRUE	actin filament-based movement	-2.014	2.079	0.973	0.526	30199
GO:0061564	FALSE	axon development	-3.547	2.606	0.745	0.327	-1
GO:0022008	TRUE	neurogenesis	-6.56	3.122	0.732	0.589	61564
GO:0030182	TRUE	neuron differentiation	-5.915	2.994	0.734	0.838	61564
GO:0000904	TRUE	cell morphogenesis involved in differentiation	-3.367	2.725	0.738	0.607	61564
GO:0007416	TRUE	synapse assembly	-3.311	1.991	0.794	0.418	61564
GO:0021953	TRUE	central nervous system neuron differentiation	-3.146	2.241	0.775	0.649	61564
GO:0097485	TRUE	neuron projection guidance	-2.977	2.43	0.667	0.815	61564
GO:0050808	TRUE	synapse organization	-2.682	2.436	0.98	0.747	61564
GO:0048667	TRUE	cell morphogenesis involved in neuron differentiation	-2.554	2.632	0.704	0.867	61564
GO:0032990	TRUE	cell part morphogenesis	-2.29	2.7	0.74	0.852	61564
GO:0030900	TRUE	forebrain development	-2.223	2.555	0.754	0.651	61564
GO:0007417	TRUE	central nervous system development	-2.146	2.976	0.755	0.679	61564
GO:0048666	TRUE	neuron development	-2.075	2.904	0.734	0.793	61564
GO:0007507	FALSE	heart development	-6.496	2.691	0.749	0.376	-1
GO:0007423	TRUE	sensory organ development	-5.256	2.719	0.767	0.41	7507
GO:0035051	TRUE	cardiocyte differentiation	-4.148	1.987	0.774	0.666	7507
GO:0048738	TRUE	cardiac muscle tissue development	-2.932	2.158	0.747	0.697	7507
GO:0060973	TRUE	cell migration involved in heart development	-2.739	1.176	0.796	0.547	7507
GO:0003007	TRUE	heart morphogenesis	-2.205	2.362	0.71	0.761	7507
GO:0051270	FALSE	regulation of cellular component movement	-6.331	3.001	0.957	0.353	-1
GO:0001503	FALSE	ossification	-5.873	2.407	0.901	0.158	-1
GO:0005788	FALSE	endoplasmic reticulum lumen	-5.873	2.486	0.964	0	-1
GO:0048589	FALSE	developmental growth	-5.645	2.526	0.83	0.217	-1
GO:0035265	TRUE	organ growth	-3.431	1.845	0.843	0.817	48589
GO:0048588	TRUE	developmental cell growth	-2.915	1.908	0.815	0.83	48589
GO:0060419	TRUE	heart growth	-2.77	1.38	0.791	0.733	48589
GO:0060560	TRUE	developmental growth involved in morphogenesis	-2.358	2.033	0.78	0.857	48589
GO:0014834	TRUE	skeletal muscle satellite cell maintenance involved in skeletal muscle regeneration	-2.312	0.699	0.844	0.629	48589
GO:0016049	TRUE	cell growth	-2.162	1.919	0.972	0.832	48589
GO:0010810	FALSE	regulation of cell-substrate adhesion	-5.629	2.328	0.961	0.037	-1
GO:0010811	TRUE	positive regulation of cell-substrate adhesion	-4.155	2.086	0.947	0.655	10810
GO:0010812	TRUE	negative regulation of cell-substrate adhesion	-3.69	1.792	0.933	0.821	10810
GO:0045785	TRUE	positive regulation of cell adhesion	-2.732	2.625	0.943	0.755	10810
GO:0001952	TRUE	regulation of cell-matrix adhesion	-2.117	2.086	0.96	0.877	10810
GO:0005796	FALSE	Golgi lumen	-5.616	2.004	0.967	0.227	-1
GO:0007389	FALSE	pattern specification process	-5.556	2.614	0.809	0.273	-1
GO:0060021	FALSE	roof of mouth development	-5.423	1.94	0.859	0.204	-1
GO:0040017	FALSE	positive regulation of locomotion	-5.275	2.735	0.947	0.042	-1
GO:0040013	TRUE	negative regulation of locomotion	-2.559	2.487	0.933	0.729	40017
GO:2000146	TRUE	negative regulation of cell motility	-2.165	2.439	0.922	0.719	40017
GO:1905521	TRUE	regulation of macrophage migration	-2.017	1.591	0.955	0.571	40017
GO:0014911	TRUE	positive regulation of smooth muscle cell migration	-2.015	1.568	0.949	0.568	40017
GO:1900181	FALSE	negative regulation of protein localization to nucleus	-5.249	1.491	0.94	0.182	-1
GO:1903828	TRUE	negative regulation of cellular protein localization	-2.952	2.053	0.934	0.589	1900181
GO:0042308	TRUE	negative regulation of protein import into nucleus	-2.312	1.114	0.943	0.736	1900181
GO:0005901	FALSE	caveola	-5.197	1.914	0.617	0.164	-1
GO:0044853	TRUE	plasma membrane raft	-4.291	2.061	0.607	0.755	5901
GO:0032590	TRUE	dendrite membrane	-3.744	1.643	0.543	0.445	5901
GO:0030424	TRUE	axon	-3.472	2.793	0.833	0.52	5901
GO:0097060	TRUE	synaptic membrane	-3.36	2.567	0.583	0.547	5901
GO:0032589	TRUE	neuron projection membrane	-2.862	1.778	0.541	0.783	5901
GO:0099240	TRUE	intrinsic component of synaptic membrane	-2.544	2.149	0.563	0.581	5901
GO:0031527	TRUE	filopodium membrane	-2.312	1.279	0.594	0.606	5901
GO:0032591	TRUE	dendritic spine membrane	-2.312	1.204	0.531	0.87	5901
GO:0098889	TRUE	intrinsic component of presynaptic membrane	-2.212	1.813	0.579	0.729	5901
GO:0043005	TRUE	neuron projection	-2.063	3.122	0.847	0.63	5901
GO:0045211	TRUE	postsynaptic membrane	-2.058	2.428	0.541	0.843	5901
GO:0099146	TRUE	intrinsic component of postsynaptic density membrane	-2.015	1.708	0.582	0.838	5901
GO:0019838	FALSE	growth factor binding	-5.069	2.143	0.993	0	-1
GO:0007167	FALSE	enzyme linked receptor protein signaling pathway	-4.822	2.856	0.935	0.119	-1
GO:0007178	TRUE	transmembrane receptor protein serine/threonine kinase signaling pathway	-4.82	2.29	0.942	0.441	7167
GO:0060070	TRUE	canonical Wnt signaling pathway	-3.554	1.924	0.943	0.578	7167
GO:1905114	TRUE	cell surface receptor signaling pathway involved in cell-cell signaling	-3.27	2.648	0.933	0.494	7167
GO:0198738	TRUE	cell-cell signaling by wnt	-3.177	2.535	0.975	0.684	7167
GO:0007219	TRUE	Notch signaling pathway	-2.694	2.064	0.947	0.413	7167
GO:0048407	FALSE	platelet-derived growth factor binding	-4.796	1.079	0.955	0.01	-1
GO:0005520	TRUE	insulin-like growth factor binding	-2.861	1.477	0.955	0.699	48407
GO:0017147	FALSE	Wnt-protein binding	-4.613	1.491	0.994	0.011	-1
GO:0005509	FALSE	calcium ion binding	-4.607	2.856	0.997	0.003	-1
GO:0060541	FALSE	respiratory system development	-4.587	2.262	0.811	0.245	-1
GO:0040007	FALSE	growth	-4.557	2.529	1	0	-1
GO:0030279	FALSE	negative regulation of ossification	-4.552	1.568	0.912	0.293	-1
GO:0031226	FALSE	intrinsic component of plasma membrane	-4.545	3.239	0.752	0.249	-1
GO:0048634	FALSE	regulation of muscle organ development	-4.521	1.643	0.904	0.384	-1
GO:0005178	FALSE	integrin binding	-4.395	2.155	0.92	0.013	-1
GO:0005518	TRUE	collagen binding	-3.598	1.839	0.97	0.479	5178
GO:0008083	TRUE	growth factor activity	-2.77	2.212	0.914	0.454	5178
GO:0005102	FALSE	signaling receptor binding	-4.274	3.221	0.991	0.018	-1
GO:0008285	FALSE	negative regulation of cell population proliferation	-3.842	2.825	0.916	0.271	-1
GO:0008284	TRUE	positive regulation of cell population proliferation	-4.19	2.953	0.934	0.699	8285
GO:0050680	TRUE	negative regulation of epithelial cell proliferation	-3.932	2.09	0.925	0.531	8285
GO:0050679	TRUE	positive regulation of epithelial cell proliferation	-2.767	2.27	0.939	0.819	8285
GO:0001937	TRUE	negative regulation of endothelial cell proliferation	-2.276	1.613	0.933	0.706	8285
GO:0010464	TRUE	regulation of mesenchymal cell proliferation	-2.149	1.431	0.964	0.447	8285
GO:0060089	FALSE	molecular transducer activity	-4.184	3.179	1	0	-1
GO:0001655	FALSE	urogenital system development	-4.164	2.484	0.8	0.272	-1
GO:0050840	FALSE	extracellular matrix binding	-4.122	1.748	0.998	0.002	-1
GO:0004930	FALSE	G protein-coupled receptor activity	-4.024	2.946	0.883	0	-1
GO:0042813	TRUE	Wnt-activated receptor activity	-2.861	1.23	0.913	0.484	4930
GO:0004714	TRUE	transmembrane receptor protein tyrosine kinase activity	-2.789	1.813	0.885	0.561	4930
GO:0019199	TRUE	transmembrane receptor protein kinase activity	-2.274	1.924	0.883	0.604	4930
GO:0055024	FALSE	regulation of cardiac muscle tissue development	-4.006	0.778	0.909	0.311	-1
GO:1901862	TRUE	negative regulation of muscle tissue development	-2.647	1.079	0.877	0.779	55024
GO:1901863	TRUE	positive regulation of muscle tissue development	-2.132	1.38	0.888	0.863	55024
GO:0055026	TRUE	negative regulation of cardiac muscle tissue development	-2.015	0.477	0.882	0.708	55024
GO:0090287	FALSE	regulation of cellular response to growth factor stimulus	-3.962	2.436	0.965	0.039	-1
GO:0048736	FALSE	appendage development	-3.907	2.225	0.826	0.243	-1
GO:0072584	FALSE	caveolin-mediated endocytosis	-3.836	0.778	0.991	0.12	-1
GO:0036454	FALSE	growth factor complex	-3.836	0.778	0.968	0	-1
GO:0031623	TRUE	receptor internalization	-2.248	1.813	0.982	0.486	72584
GO:0001101	FALSE	response to acid chemical	-3.813	2.076	0.973	0.255	-1
GO:0005581	FALSE	collagen trimer	-3.794	1.944	0.962	0.128	-1
GO:0098590	FALSE	plasma membrane region	-3.777	3.084	0.763	0.319	-1
GO:0071229	FALSE	cellular response to acid chemical	-3.735	1.839	0.969	0.239	-1
GO:0051056	FALSE	regulation of small GTPase mediated signal transduction	-3.488	2.509	0.96	0.276	-1
GO:0046578	TRUE	regulation of Ras protein signal transduction	-3.657	2.288	0.96	0.493	51056
GO:0035023	TRUE	regulation of Rho protein signal transduction	-2.014	1.934	0.962	0.799	51056
GO:0090665	FALSE	glycoprotein complex	-3.557	1.301	0.965	0.142	-1
GO:0000122	FALSE	negative regulation of transcription by RNA polymerase II	-3.326	2.942	0.92	0.305	-1
GO:0045944	TRUE	positive regulation of transcription by RNA polymerase II	-3.554	3.072	0.938	0.582	122
GO:1902679	TRUE	negative regulation of RNA biosynthetic process	-2.882	3.101	0.918	0.839	122
GO:0009890	TRUE	negative regulation of biosynthetic process	-2.645	3.19	0.926	0.541	122
GO:0051254	TRUE	positive regulation of RNA metabolic process	-2.256	3.228	0.938	0.798	122
GO:0045934	TRUE	negative regulation of nucleobase-containing compound metabolic process	-2.205	3.166	0.918	0.643	122
GO:0032963	FALSE	collagen metabolic process	-3.531	1.792	0.996	0	-1
GO:0005539	FALSE	glycosaminoglycan binding	-3.51	2.362	0.975	0.003	-1
GO:0008201	TRUE	heparin binding	-2.998	2.215	0.975	0.402	5539
GO:0005109	FALSE	frizzled binding	-3.486	1.591	0.95	0.394	-1
GO:0007267	FALSE	cell-cell signaling	-3.476	3.041	0.98	0.278	-1
GO:0030155	FALSE	regulation of cell adhesion	-3.47	2.854	0.973	0.046	-1
GO:0000228	FALSE	nuclear chromosome	-3.386	2.36	0.923	0.212	-1
GO:0000785	TRUE	chromatin	-2.896	3.178	0.941	0.569	228
GO:0090130	FALSE	tissue migration	-3.366	1.982	0.91	0.14	-1
GO:1990837	FALSE	sequence-specific double-stranded DNA binding	-3.291	3.202	0.891	0.004	-1
GO:0001067	TRUE	regulatory region nucleic acid binding	-3.156	3.185	0.915	0.484	1990837
GO:0003690	TRUE	double-stranded DNA binding	-2.783	3.226	0.89	0.715	1990837
GO:0043565	TRUE	sequence-specific DNA binding	-2.775	3.229	0.89	0.724	1990837
GO:0048771	FALSE	tissue remodeling	-3.286	1.982	0.91	0.14	-1
GO:1905207	FALSE	regulation of cardiocyte differentiation	-3.285	1.447	0.898	0.365	-1
GO:0035270	FALSE	endocrine system development	-3.282	2.068	0.819	0.232	-1
GO:0007186	FALSE	G protein-coupled receptor signaling pathway	-3.254	3.12	0.937	0.311	-1
GO:0009719	FALSE	response to endogenous stimulus	-3.242	3.139	0.979	0.14	-1
GO:0072001	FALSE	renal system development	-3.231	2.438	0.78	0.272	-1
GO:0072073	TRUE	kidney epithelium development	-3.057	2.076	0.745	0.87	72001
GO:0072202	TRUE	cell differentiation involved in metanephros development	-2.739	1.279	0.803	0.723	72001
GO:0072006	TRUE	nephron development	-2.706	2.083	0.779	0.872	72001
GO:0001656	TRUE	metanephros development	-2.528	1.875	0.789	0.828	72001
GO:0072028	TRUE	nephron morphogenesis	-2.256	1.792	0.742	0.812	72001
GO:0061437	TRUE	renal system vasculature development	-2.149	1.301	0.808	0.726	72001
GO:0060512	TRUE	prostate gland morphogenesis	-2.149	1.398	0.757	0.742	72001
GO:0071300	FALSE	cellular response to retinoic acid	-3.155	1.813	0.963	0.332	-1
GO:0032526	TRUE	response to retinoic acid	-2.753	2.017	0.966	0.555	71300
GO:0002367	FALSE	cytokine production involved in immune response	-3.14	1.114	0.901	0.113	-1
GO:0035745	TRUE	T-helper 2 cell cytokine production	-2.312	0.477	0.911	0.698	2367
GO:0010934	TRUE	macrophage cytokine production	-2.186	0.301	0.916	0.773	2367
GO:0001649	FALSE	osteoblast differentiation	-3.137	2.083	0.832	0.19	-1
GO:0036075	TRUE	replacement ossification	-2.379	1.462	0.916	0.732	1649
GO:0003012	FALSE	muscle system process	-3.086	2.456	0.889	0.16	-1
GO:0006936	TRUE	muscle contraction	-2.632	2.382	0.889	0.459	3012
GO:0006939	TRUE	smooth muscle contraction	-2.514	1.672	0.904	0.793	3012
GO:0003018	TRUE	vascular process in circulatory system	-2.319	2.386	0.887	0.459	3012
GO:0003013	TRUE	circulatory system process	-2.28	2.665	0.883	0.497	3012
GO:0008217	TRUE	regulation of blood pressure	-2.043	2.243	0.875	0.798	3012
GO:0045907	TRUE	positive regulation of vasoconstriction	-2.015	1.491	0.835	0.666	3012
GO:1904888	FALSE	cranial skeletal system development	-3.043	1.82	0.862	0.198	-1
GO:0055123	FALSE	digestive system development	-2.995	2.121	0.817	0.235	-1
GO:0002718	FALSE	regulation of cytokine production involved in immune response	-2.952	1.929	0.926	0.316	-1
GO:0046849	FALSE	bone remodeling	-2.902	1.623	0.917	0.127	-1
GO:0045165	FALSE	cell fate commitment	-2.876	2.356	0.837	0.283	-1
GO:2000542	FALSE	negative regulation of gastrulation	-2.876	0.699	0.875	0.378	-1
GO:0021937	FALSE	cerebellar Purkinje cell-granule cell precursor cell signaling involved in regulation of granule cell precursor cell proliferation	-2.876	0.903	0.936	0.394	-1
GO:0030158	FALSE	protein xylosyltransferase activity	-2.876	0.477	0.922	0.003	-1
GO:0021936	TRUE	regulation of cerebellar granule cell precursor proliferation	-2.312	1.079	0.961	0.705	21937
GO:0021940	TRUE	positive regulation of cerebellar granule cell precursor proliferation	-2.312	1	0.95	0.957	21937
GO:0035252	TRUE	UDP-xylosyltransferase activity	-2.312	1.079	0.919	0.896	30158
GO:0045992	TRUE	negative regulation of embryonic development	-2.149	0.477	0.883	0.647	2000542
GO:0030111	FALSE	regulation of Wnt signaling pathway	-2.872	2.558	0.961	0.377	-1
GO:0005044	FALSE	scavenger receptor activity	-2.862	1.681	0.966	0.004	-1
GO:0038024	TRUE	cargo receptor activity	-2.061	1.881	0.966	0.586	5044
GO:1901681	FALSE	sulfur compound binding	-2.771	2.415	0.997	0.003	-1
GO:0030903	FALSE	notochord development	-2.739	1.255	0.805	0.263	-1
GO:0021542	FALSE	dentate gyrus development	-2.739	1.176	0.816	0.344	-1
GO:0060324	TRUE	face development	-2.619	1.653	0.86	0.463	21542
GO:0021575	TRUE	hindbrain morphogenesis	-2.129	1.633	0.765	0.505	21542
GO:0035272	FALSE	exocrine system development	-2.691	1.58	0.837	0.204	-1
GO:0048732	FALSE	gland development	-2.68	2.588	0.774	0.394	-1
GO:0090183	FALSE	regulation of kidney development	-2.619	1.491	0.907	0.369	-1
GO:0018212	FALSE	peptidyl-tyrosine modification	-2.602	2.204	0.988	0.119	-1
GO:0018242	TRUE	protein O-linked glycosylation via serine	-2.411	1.041	0.984	0.469	18212
GO:0030201	TRUE	heparan sulfate proteoglycan metabolic process	-2.186	1.462	0.985	0.545	18212
GO:0040008	FALSE	regulation of growth	-2.594	2.8	0.977	0.043	-1
GO:0042383	FALSE	sarcolemma	-2.57	2.13	0.811	0.173	-1
GO:0030054	FALSE	cell junction	-2.471	3.312	1	0	-1
GO:0048880	FALSE	sensory system development	-2.447	2.554	0.797	0.321	-1
GO:2000725	FALSE	regulation of cardiac muscle cell differentiation	-2.439	1.23	0.899	0.346	-1
GO:0051153	TRUE	regulation of striated muscle cell differentiation	-2.117	1.914	0.885	0.781	2000725
GO:0030202	FALSE	heparin metabolic process	-2.411	1.114	0.985	0.147	-1
GO:0008228	FALSE	opsonization	-2.411	0.903	0.996	0.207	-1
GO:0042249	FALSE	establishment of planar polarity of embryonic epithelium	-2.411	0.602	0.819	0.332	-1
GO:0016460	FALSE	myosin II complex	-2.411	1.301	0.937	0.142	-1
GO:0006023	TRUE	aminoglycan biosynthetic process	-2.393	2.033	0.985	0.746	30202
GO:0009611	FALSE	response to wounding	-2.392	2.721	0.98	0.359	-1
GO:0030510	FALSE	regulation of BMP signaling pathway	-2.39	1.949	0.96	0.32	-1
GO:0060688	FALSE	regulation of morphogenesis of a branching structure	-2.39	1.69	0.887	0.39	-1
GO:0040037	TRUE	negative regulation of fibroblast growth factor receptor signaling pathway	-2.312	1.279	0.94	0.675	30510
GO:0110110	TRUE	positive regulation of animal organ morphogenesis	-2.061	1.431	0.883	0.449	60688
GO:0090288	TRUE	negative regulation of cellular response to growth factor stimulus	-2.016	1.987	0.933	0.782	30510
GO:2000027	TRUE	regulation of animal organ morphogenesis	-2.008	2.243	0.886	0.53	60688
GO:0090092	FALSE	regulation of transmembrane receptor protein serine/threonine kinase signaling pathway	-2.38	2.384	0.963	0.359	-1
GO:0072148	FALSE	epithelial cell fate commitment	-2.312	1.176	0.825	0.377	-1
GO:0048665	TRUE	neuron fate specification	-2.379	1.431	0.808	0.719	72148
GO:0001708	TRUE	cell fate specification	-2.269	1.881	0.848	0.683	72148
GO:0042060	FALSE	wound healing	-2.369	2.637	0.98	0.111	-1
GO:0035150	FALSE	regulation of tube size	-2.332	2.104	0.98	0.026	-1
GO:0044857	FALSE	plasma membrane raft organization	-2.312	1	0.983	0.138	-1
GO:0016188	FALSE	synaptic vesicle maturation	-2.312	1.114	0.885	0.149	-1
GO:0042659	FALSE	regulation of cell fate specification	-2.312	1.146	0.911	0.339	-1
GO:0044854	TRUE	plasma membrane raft assembly	-2.312	0.845	0.982	0.853	44857
GO:0048863	FALSE	stem cell differentiation	-2.269	2.176	0.844	0.29	-1
GO:0061458	FALSE	reproductive system development	-2.221	2.6	0.795	0.326	-1
GO:0007264	FALSE	small GTPase mediated signal transduction	-2.191	2.413	0.947	0.243	-1
GO:0007265	TRUE	Ras protein signal transduction	-2.055	2.241	0.949	0.504	7264
GO:0071295	FALSE	cellular response to vitamin	-2.186	1.362	0.965	0.253	-1
GO:0014059	FALSE	regulation of dopamine secretion	-2.186	1.531	0.968	0.255	-1
GO:0097435	FALSE	supramolecular fiber organization	-2.169	2.687	0.982	0.212	-1
GO:0060065	FALSE	uterus development	-2.149	1.279	0.828	0.264	-1
GO:0030247	FALSE	polysaccharide binding	-2.149	1.415	0.998	0.002	-1
GO:0050998	FALSE	nitric-oxide synthase binding	-2.149	1.176	0.994	0.011	-1
GO:1901888	FALSE	regulation of cell junction assembly	-2.117	2.283	0.972	0.038	-1
GO:0090109	TRUE	regulation of cell-substrate junction assembly	-2.129	1.813	0.974	0.54	1901888
GO:0044706	FALSE	multi-multicellular organism process	-2.119	2.279	0.904	0.152	-1
GO:0030029	FALSE	actin filament-based process	-2.024	2.775	0.998	0.005	-1
GO:1903524	FALSE	positive regulation of blood circulation	-2.017	1.602	0.926	0.295	-1
GO:0031110	FALSE	regulation of microtubule polymerization or depolymerization	-2.017	1.919	0.975	0.356	-1
