# Supplementary material for: Mutational Signatures as Sensors of Environmental Exposures: Analysis of Smoking-Induced Lung Tissue Remodeling
Source: Biomolecules. 2022 Sep 27;12(10):1384. doi: 10.3390/biom12101384 (PMC9599238; doi:10.3390/biom12101384)
Supplement: Supplementary file 1 [file biomolecules-12-01384-s001.zip › biomolecules-1878601-supplementary/SupplementaryTableS3.xlsx]

## Sheet: Sheet1
	Stage 1	Stage 2	Stage 3	Stage 4	Cigarettes in per day (mean CPD)	Days (mean)	Male	Female	Samples
Smoking status					2.376				29
Gender							21	27	48
Age						23972			44
Primary tumor	17	28	2	1					48
Regional lymph node	37	11	0	0					48
Distant metastasis	47	0	0	0					47
Four stages refer to the extent of patient's cancer, the mean Cigarettes in Per Day (CPD), mean age in days, gender and number of patients (samples) whose corresponding information is available. The mean values were computed over the patients whose corresponding CPD and Days are available. The last column is the number of patients with the given information. The complete information can be obtain…
